# Supplementary material for: Orphan G protein-coupled receptor GPRC5B controls macrophage function by facilitating prostaglandin E receptor 2 signaling
Source: Nat Commun. 2025 Feb 7;16:1448. doi: 10.1038/s41467-025-56713-0 (PMC11805951; doi:10.1038/s41467-025-56713-0)
Supplement: Supplementary file 4 — Source Data [file 41467_2025_56713_MOESM4_ESM.xlsx]

## Sheet: Fig. 1
Fig. 1A: RNA sequencing in murine RPM and M0-differentiated BMDM
	BMDM			RPM
Gprc5b	281	395	413	1491	1186	1189
Gpr35	153	94	89	1156	1158	1204
Gpr146	919	900	910	699	687	717
Gpr65	676	827	749	521	511	510
Gpr183	584	450	385	368	299	246
Gpr132	370	293	316	305	261	337
Gpr160	150	108	138	284	240	281
Gprc5a	16	6	3	87	102	147
Gpr68	183	291	394	105	101	110
Gpr174	2	0	1	99	94	104
Gpr157	288	537	574	79	90	90
Gpr19	80	60	66	73	70	102
Gpr171	35	11	5	60	61	57
Gprc5c	503	531	705	57	48	70
Gpr34	281	205	279	52	50	68
Gpr18	13	10	23	31	33	37
Gpr55	3	4	9	23	29	44
Gpr84	136	142	126	23	34	28
Gpr141	271	79	95	22	24	16
Gpr176	128	143	195
Gpr85	275	227	223	3	8	3
Gpr162	716	718	609
Fig. 1B: NanoString RNA analysis
	Gprc5b
RPM	1733
CD4+	51	55
CD8+	46	34
CD19+	27	26
Fig. 1C: Knock down efficiency in RPM
Control	M-G5b-KO	unpaired two-sided Student's t test
1.024	0.285	control vs. KO	0.0001
1.053	0.447
1.053	0.016
1.079	0.204
Fig. 1D: Knock down efficiency in RPM
Fig. 1E: qRT-PCR (Nos2)
contr basal	contr LPS	M-G5b-KO basal	M-G5b-KO LPS	two-way ANOVA
0.93088	1.35347	1.71317	1.86176	contr basal vs. KO basal	0.9843
1.12246	1.52274	1.14605	2.15348	contr LPS vs. KO LPS	0.0006
0.95705	2.52567	1.57644	1.72508
0.86854	28.1813	9.4917	70.8486
1.2114	37.967	9.6911	75.409
0.9504	36.169	6.7116	77.529
1.02101	23.7524	12.9063	238.856
0.4601	56.493	12.126	195.36
	39.124	6.6807	163.14
0.98623	10.9283	5.06303	71.0124
0.7526	19.293	4.9588	58.485
1.3472	25.813	3.4581	56.493
Fig. 1F: qRT-PCR (Tnf)
contr basal	contr LPS	M-G5b-KO basal	M-G5b-KO LPS	two-way ANOVA
0.766664	1.55473	2.38943	1.99538	contr basal vs. KO basal	0.3265
1.23685	1.66632	0.549681	2.22942	contr LPS vs. KO LPS	0.9456
1.05458	1.9141	0.336031	1.76133
1.18372	2.48515	1.03049	0.90334
0.9954	3.1456	0.4244	1.2864
0.8487	2.7959	0.4185	1.1199
1.03288	2.52567	1.02574	5.22948
0.492		3.6978	3.1095
1.9679			4.2477
1.42734	1.15136	2.3511	3.25653
0.7492	1.6283	2.1043	2.061
0.9352	2.4509	1.6625	2.2868
Fig. 1G: RPM TW migration
	control			M-G5-KO			two-way ANOVA
Basal	165.5	105.8	118.2	154.8	187	195.9	contr basal vs. KO basal	0.3764
C5a	206.3	235.8	202.9	362.3	244.4	392.2	contr C5a vs. KO C5a	0.0232
Fig. 1H: RPM live cell chemotaxis
contr basal	contr C5a	contr CCL5	contr fMLP	M-G5b-KO basal	M-G5b-KO C5a	M-G5b-KO CCL5	M-G5b-KO fMLP	two-way ANOVA
152.315	180	80	282.843	145.602	180	203.961	189.737	basal_control vs. KO	<0.0001
156.205	252.982	60	28.2843	184.391	100	241.661	1118.93	C5a_control vs. KO	<0.0001
172.047	20	141.421	662.118	212.603	20	260.768	161.245	CCL5_control vs. KO	<0.0001
156.205	256.125	82.4621		101.98	354.401	509.902	152.315	fMLP_control vs. KO	<0.0001
305.287	144.222	635.295		260.768	430.813	200	398.497
170.88	100	128.062	84.8528	128.062	339.411	412.311	200.998
126.491	243.311	753.923	565.685	141.421	848.999	400.5	404.969
164.924	660	100	329.848	160	302.655	553.173	380.526
189.737	107.703	734.302	714.703	170.88	349.285	241.661	393.954
161.245	80	178.885	72.111	178.885	512.64	580	447.214
188.68	286.356	28.2843	134.164	200	1020	1004.99	278.568
126.491	312.41	620.967	121.655	140	758.947	823.893	388.33
156.205	189.737	468.188	141.421	161.245	145.602	622.254	749.667
297.321	134.164	128.062	300.666	161.245	983.26	170.88	572.014
223.607	263.059	360	113.137	164.924	357.771	958.541	156.205
120		345.254	89.4427	178.885	536.656	316.228	626.418
181.108	164.924	305.941	816.088	134.164	791.202		100
141.421	161.245	244.131	169.706	120	704.557		240.832
228.035	220.907	268.328	541.479	640	160	72.111	420.476
313.05	84.8528	72.111	491.935	63.2456	481.664	304.631	400.5
	662.722	316.228	134.164	181.108	89.4427		541.479
382.099	200	100	170.88	180	582.409	156.205	345.254
680.294		144.222	682.642	243.311	740.27	493.964	538.516
197.99	676.757	116.619	617.414	263.059	184.391	200.998	680
141.421	140	241.661	113.137		144.222	243.311	425.206
89.4427	260	60	170.88	60	295.296	988.13	121.655
170.88	624.82	160	28.2843	203.961	664.831	216.333	1233.69
126.491	382.099	788.923	203.961	244.131	342.345	203.961	592.284
181.108		56.5685	223.607	141.421	144.222	468.188	178.885
325.576	831.865	480.416	60	101.98	240.832	440.454	1301.38
		694.262	372.022	894.427	196.977	200	913.893
144.222	822.922	161.245	100	800.25	156.205	40	538.516
644.981	556.058	145.602	72.111	388.33	313.05	744.043
	659.697	172.047	394.462	120	44.7214	266.833	814.371
156.205	322.49	212.603	145.602		200.998	529.528	850.882
520	145.602	520		141.421	596.657	80	141.421
152.315	652.993	486.621	349.285	256.125	160	777.946	72.111
100	101.98	152.315	107.703	1065.27	145.602	40	733.485
178.885	247.386	172.047	82.4621	141.421	100	28.2843	470.744
100	197.99	233.238	470.744	620.967	488.262	295.296	349.857
583.095	200.998		456.946			234.094	313.05
696.563	121.655	442.719		145.602	407.922	263.059	100
141.421	82.4621	212.603	733.485		1092.89	205.913	651.153
394.462	40	720.278	200	200.998	1100	432.666
220.907	466.905	312.41	145.602	240.832	100	304.631
100		404.969	82.4621		223.607		200
126.491		141.421		40	382.099	269.072	855.102
297.321	241.661	205.913	272.029	121.655	550.273		394.462
63.2456	172.047	302.655	325.576	420.476	121.655	272.029	113.137
		188.68	170.88	84.8528	1121.61	436.807
205.913	260	145.602	20	280	120	300	141.421
178.885	134.164	269.072	44.7214	560.357	751.532	286.356	386.264
349.857	126.491	63.2456	766.551	89.4427	145.602	822.192	189.737
170.88	260.768		89.4427	100	100		540.37
101.98	837.377	44.7214	837.377		608.276	223.607	362.215
635.61		128.062		647.765	82.4621	113.137	432.666
388.33		126.491	528.394	116.619	1145.43	300.666	423.792
268.328	205.913	145.602		121.655	431.741	184.391	860
520	250.599	233.238		1024.5	184.391	496.79	89.4427
100	164.924	226.274	126.491	829.699	72.111	63.2456	295.296
280.713	504.777	121.655	44.7214	769.675	910.824	831.865	693.397
438.634	100	44.7214		461.736	608.276		708.802
550.273			126.491	1160.17	342.345	291.204	528.015
313.05	28.2843	784.092		1076.48	247.386	632.456
0	188.68					223.607	980.816
	100	60	89.4427	690.797	63.2456	322.49	208.806
788.923	101.98	200	101.98	82.4621	100		240.832
	240.832	100				349.857	372.022
116.619	128.062	100	184.391	732.393	514.198	421.9	1261.27
100	305.941	404.969	134.164	500	373.631
349.857	152.315	862.786	116.619	141.421	121.655	384.708
364.966	216.333	468.188		233.238	63.2456	243.311
107.703	100	100	121.655	644.981	360.555	180	449.444
100	60	382.099	63.2456	126.491	141.421	277.849	272.029
121.655	216.333	172.047	188.68	481.664	295.296	226.274	220.907
240.832	172.047	141.421	80	305.287	284.253	181.108
152.315	44.7214	599.333	101.98	100		205.913	120
	84.8528	60	121.655	203.961	509.902	388.33	188.68
631.506	63.2456	80	746.726	973.242	82.4621	486.621	585.491
	427.551	72.111		576.888	442.719	1018.63	161.245
	509.902	220	341.76	329.848	140	401.995	748.866
	820.244		282.843		216.333	829.699	234.094
184.391		40	584.123	172.047	394.462	340.588	616.117
141.421	72.111	80	780	1138.42	893.085	340	1020.2
145.602	40	509.117	100	28.2843	20	228.035	63.2456
145.602	1120.71	461.736		184.391	1287.63	152.315	538.516
184.391	141.421	89.4427	604.649	900		300	804.984
			189.737	822.922	749.667	766.551	316.228
710.211	160	100		1078.7		256.125	452.548
223.607		44.7214	553.173	200		288.444	1212.11
260.768	196.977		746.726	116.619	427.551	170.88	121.655
	113.137	240		388.33	223.607	208.806	266.833
320	200.998	424.264		700	121.655	532.541
	107.703		152.315	588.218	644.05	620.322	280
509.902		241.661	592.284	156.205	223.607	80	272.029
82.4621	40	80	277.849	480.833		421.9	518.845
480.416	128.062		80	622.896		228.035	325.576
200	394.462	329.848		300	340	679.412	1234.34
152.315	161.245	392.938	451.221	895.545	180	82.4621	1265.7
216.333	323.11	295.296	56.5685	272.029	208.806	840.238
126.491	456.946	141.421	215.407	223.607	282.843	266.833	940.213
		216.333		1062.83	280.713	164.924	693.397
63.2456		557.853	189.737	441.814	560	388.33	420.476
82.4621	529.528	220.907		360.555	60	63.2456	442.719
	421.9	626.099	226.274		72.111	840.952	447.214
429.418	682.642	100		82.4621	664.831	312.41	983.87
254.558	161.245	216.333	44.7214	984.886	382.099	215.407	100
325.576	427.551	627.694	392.938	178.885	1094.9	272.029	1329.66
184.391	921.954		384.187	427.551	514.198	100	524.976
300.666	141.421	141.421	100		641.249	144.222	208.806
28.2843	160	528.015	764.199	184.391	260.768	975.295	1388.52
297.321	737.564	295.296	466.905	820.731		121.655
762.365	286.356	134.164		480.416		188.68	367.696
	305.287	144.222	215.407	699.714	126.491	282.843	937.443
282.843		297.321	360	568.859	368.782	220.907	483.322
493.964	341.76	360.555	528.394		340	662.42
205.913	707.107	89.4427		325.576	161.245	316.228	521.536
178.885		60	188.68		260.768	170.88	680
161.245	121.655	140	325.576	356.09	698.57	302.655
286.356		243.311	316.228		256.125		566.392
89.4427	72.111		335.261	710.211	272.029	533.667	1192.81
156.205		706.824	60	702.567	500	425.206	170.88
44.7214	89.4427	84.8528	60	900.888		284.253	345.254
184.391	519.23	628.013	208.806	260	1282.5	107.703	538.145
184.391	152.315	0	44.7214	617.738	367.696	735.391	212.603
		758.947	215.407	196.977	241.661	56.5685
340	412.311	757.1	841.19	320.624			1012.13
196.977	263.059	240.832	44.7214	940.213			848.528
189.737	286.356	63.2456	128.062		451.221	226.274	220
178.885	200.998	181.108	228.035	1098.36		501.597	965.401
161.245	280.713	189.737	300	360	1241.45	100	247.386
200.998	120	28.2843		305.941	189.737	121.655	474.131
	144.222	128.062		412.311	196.977	662.118	215.407
466.905	116.619	260	367.151		900.888	331.059	624.82
72.111	121.655	152.315	44.7214		161.245	331.059	428.019
	126.491	100	721.11	260.768	456.946	394.462
452.548	80	84.8528	72.111	181.108	484.149	134.164	1168.42
269.072	304.631	80		141.421	1202.66		449.444
286.356	260.768	20	313.05	340.588	278.568	461.736	305.287
101.98		161.245	468.615	228.035	468.615	424.264	632.456
688.186		40	197.99	100	335.261	44.7214	240
367.696	286.356	161.245		184.391	1302.92	244.131	402.492
		100	585.491	627.694	189.737	611.882	240.832
172.047		56.5685	44.7214	523.45	145.602	905.539	676.757
220.907	200	660.303	116.619	89.4427	340	107.703	1096.36
161.245	20	44.7214	572.014	357.771	1120.89		480.416
220	737.564	208.806	84.8528	480.833	220	481.664	869.253
388.33	1040.77	208.806	329.848	220.907	503.587	436.807	254.558
302.655	286.356	161.245	718.053	761.577	382.099	121.655	1034.79
495.177	781.025	63.2456	286.356	263.059	169.706	878.635
205.913		100	141.421	100	291.204	609.59	297.321
449.444	116.619	101.98	89.4427	101.98	208.806	223.607	368.782
60	44.7214	44.7214	80	728.011	412.311	858.836	63.2456
	63.2456	254.558	169.706	243.311	100	519.23	1009.75
126.491	80	101.98		107.703	220	401.995	200
320.624	72.111	44.7214	180	701.142		256.125	664.831
		188.68	554.617	100	1075.17	260	1233.69
272.029	1145.43	189.737	720.278	859.069	126.491	524.976	382.099
200	141.421	100	605.31	749.667	116.619	659.697	268.328
228.035		121.655	84.8528	60	226.274	160	1221.47
100	134.164	382.099	107.703	834.506	101.98	449.444	101.98
233.238	60	514.198		220.907	181.108	1019.8	234.094
772.787		447.214	126.491	126.491	509.117	364.966	563.205
101.98	300	44.7214	172.047	200.998	440.454	310.483	468.188
200	120	205.913	181.108	466.905	260.768	432.666	820.975
483.735	107.703	223.607		778.203	524.976	341.76	765.506
	228.035	82.4621	392.938	313.05		815.843
707.107		184.391	126.491	280.713	583.095		250.599
181.108	449.444	181.108	126.491	353.836	184.391	388.33	375.766
121.655	113.137	184.391	560.357	161.245	269.072	141.421	312.41
532.541	520		520.384	740	474.131	101.98	588.218
	282.843	256.125	113.137		393.954	493.964	284.253
520		161.245	126.491	156.205		417.612	120
	349.857	100	817.068	392.938	63.2456	549.181	664.831
509.902	82.4621	0		388.33	1100	493.964
	89.4427		101.98	128.062	344.093	156.205	411.825
140	60	60	480.416	596.657	263.059	560.357	164.924
121.655	322.49	152.315	331.059	340.588	252.982	120	384.708
297.321	121.655	128.062	626.099	879.318	100		1252.52
644.981	680	100	453.431		82.4621	657.875	331.059
243.311	215.407	144.222		428.019	684.105	735.391	438.634
762.365	260.768	223.607	56.5685	200	141.421	188.68	260
344.093	291.204	200	740	63.2456	72.111	316.228	240.832
145.602	161.245	203.961	28.2843	280	965.194	486.621	438.634
396.989		152.315	72.111	388.33	305.287	161.245
189.737	373.631	640.312	72.111	566.392		349.285	56.5685
121.655	367.151	533.667	160	164.924		212.603	538.516
161.245	263.059	161.245	128.062	63.2456	286.356	322.49	161.245
200	509.902	80	63.2456	141.421	340.588	291.204	360.555
360.555	107.703	40	100	216.333	912.14	291.204	712.18
196.977	546.26	695.701	44.7214	144.222	357.771		439.09
121.655	722.496	160	100	89.4427	228.035	392.938	431.741
63.2456		89.4427	101.98	538.145	305.287	82.4621	724.707
184.391	121.655	100	563.205	126.491	200.998	164.924	1056.79
72.111	241.661	215.407	181.108	1082.4	205.913	474.131	215.407
184.391	233.238	373.631	244.131	260.768	384.187	300	101.98
161.245	164.924	152.315	40	161.245	590.593	263.059	1096.36
247.386	20	553.173	295.296	635.61	56.5685	342.345	340
682.642	20	580	322.49	0	580	243.311	1234.34
528.394	40	695.701	196.977	970.155	590.593	323.11	543.323
311.127	116.619	762.365	440	956.033	1360.59	440.454
220	180	161.245	627.694	184.391	740.27	247.386	107.703
63.2456	100	20	152.315	160	152.315	305.287	341.76
152.315	220	84.8528	152.315	486.621	616.117	382.099	243.311
652.993	63.2456	107.703	432.666	984.886	184.391	144.222	627.694
170.88	297.321	688.186	72.111	360.555	360.555	412.311	56.5685
440.454	188.68	126.491	841.19	906.201		288.444	277.849
208.806	100	40	89.4427	184.391	144.222	384.187	852.76
189.737	82.4621	456.946	268.328	460.435	568.507	438.634	664.831
205.913	100		367.696	170.88	544.059	184.391	600
341.76	580	170.88	28.2843	704.557	145.602	379.473
243.311	442.719	233.238	116.619			250.599	588.558
203.961	82.4621	144.222	40	144.222	28.2843	461.736	860.93
223.607	152.315	342.345	145.602	121.655		384.708	82.4621
272.029			742.428	702.282	1104.54	156.205	536.656
460.435	1033.25	388.33	637.809	400.5	493.964	197.99	280.713
440	89.4427		63.2456	475.395	269.072	645.6	360.555
169.706	100	252.982	60	252.982	300		250.599
164.924	744.312	596.657	89.4427		313.05	215.407	178.885
101.98	196.977	260.768	356.09	272.029	121.655	196.977	465.188
72.111	140	56.5685	100	181.108	538.516	178.885	822.192
451.221	223.607	200.998	180	700.286	116.619	60	858.836
128.062	628.013	100	89.4427	765.768	744.043	533.667	329.848
120	501.199	226.274	373.631	1160.17	272.029	89.4427	430.813
101.98	89.4427	620.967	282.843	181.108	269.072	241.661	734.302
107.703	325.576	684.105	205.913	161.245		599.333	509.902
44.7214	354.401	509.902	323.11	282.843	272.029	814.371	532.541
197.99	72.111	126.491	707.107	470.744	180
170.88	144.222		161.245	128.062	898.888	520	1002.4
375.766	63.2456		169.706	757.1	807.217	1081.67	444.072
100		116.619	449.444	181.108		164.924	101.98
89.4427	20	240.832	373.631	1044.03		524.976	196.977
107.703	345.254	196.977	170.88	1034.79	56.5685	393.954	483.735
682.642	63.2456	220.907	72.111	357.771	247.386	1161.03	565.685
	128.062	312.41	331.059	752.861	156.205	188.68
20	447.214	184.391	121.655	134.164		277.849	860.233
28.2843	161.245	161.245	44.7214		1129.25	652.993	220
379.473	145.602	20	282.843	720	325.576	488.262	612.209
208.806	82.4621	247.386	384.187	181.108	266.833	340.588	475.395
342.345	241.661	483.735	484.149	200.998	226.274	1175.93	184.391
269.072	189.737	169.706	44.7214	20	121.655	208.806
208.806	203.961	868.332	184.391	200		116.619	826.075
		56.5685	260.768	107.703	456.508	300.666	456.07
545.894		128.062	744.312		200	839.524	282.843
480.833	145.602	240.832	100	223.607	178.885	316.228	1204.16
200	746.726	180	72.111		1049.57	200	1061.51
697.711	160	100	509.902		483.322	286.356	501.597
	500.4	425.206	216.333			470.744
178.885	524.976	189.737		260		291.204	1193.65
	781.025	178.885	837.616	116.619	894.427	694.262	432.666
674.685	277.849	898.888	145.602		678.823	700	681.175
	226.274	368.782	593.97		1126.41	582.409	460.435
	760.263	84.8528	223.607		254.558	286.356	540.37
520	260		500.4	907.083	101.98	121.655	200
40	126.491	56.5685	160	101.98	580	220.907	188.68
	284.253	128.062	528.015	141.421	260.768	456.946	353.836
252.982	375.766	44.7214	243.311			320.624	420.476
540.37		178.885		141.421	690.797	161.245	483.322
	835.703	716.938	44.7214	200.998	82.4621	220	1082.96
	1048.62		140	141.421	486.621	488.262	521.536
384.708	590.931	140	200.998	401.995	379.473	572.713	439.09
266.833	120	126.491		566.039	141.421	144.222	438.634
	223.607	113.137	304.631	961.665	240.832	495.177	704.557
	588.218	260.768	40	145.602	72.111	451.221	145.602
528.015	331.059	107.703	72.111	762.365		601.664	240.832
	272.029	541.479		593.633	345.254	416.173	906.201
141.421	1057.73	89.4427	553.173	316.228	161.245	300	809.938
599.333	328.024	141.421	128.062	311.127		128.062	340.588
601.664	107.703	404.475	56.5685	161.245	297.321	858.836	178.885
	252.982	320.624	474.131	432.666		121.655	940.851
181.108	1075.17	512.25	297.321	404.969	128.062	816.333	588.558
152.315	140	340	297.321	747.262		466.476	472.017
	164.924	784.347	107.703	882.043	268.328	121.655	140
172.047	266.833	384.708	212.603			208.806	340.588
703.42	84.8528	44.7214		661.211	197.99	442.719	975.295
101.98	116.619	200		360.555	302.655	161.245	901.998
456.946	297.321	282.843	172.047	44.7214	20	325.576	382.099
223.607		84.8528	60	141.421	72.111	161.245	447.214
56.5685	524.976	100	161.245	128.062	300	302.655	100
223.607	907.965	121.655	82.4621	120		521.536	430.813
161.245	863.713	367.151	72.111	89.4427	223.607	322.49	474.131
609.59	323.11	40	272.029	160	310.483	300	184.391
		63.2456	63.2456		345.254	161.245	356.09
420.476	140	297.321		379.473	572.014	208.806	715.542
160		282.843	367.151	120	1245.95	388.33	286.356
	141.421	107.703	100		156.205	349.857	540.37
	312.41	300.666	388.33	181.108	82.4621	728.011	463.897
145.602	100	72.111	300.666	992.975	203.961	141.421	382.099
342.345	63.2456	500	44.7214	868.332	243.311	375.766	247.386
84.8528	523.45	560.357	170.88	72.111	401.995	189.737	430.813
	107.703	268.328	116.619	226.274	368.782	107.703	430.813
	40	594.643	128.062	164.924	126.491	349.285	260
340	254.558	263.059	84.8528	483.735	63.2456	145.602	379.473
101.98	695.701	544.059	753.127	286.356	247.386	240	212.603
89.4427		72.111		164.924	468.615	233.238	316.228
170.88	320.624		417.612	212.603	684.105	280.713	782.304
	341.76	44.7214		962.081	373.631	44.7214	483.322
300.666	200	367.151	170.88	44.7214	188.68	140	447.214
164.924	184.391	550.273	63.2456	411.825	316.228	170.88	1153.95
180	82.4621		134.164	141.421	339.411	184.391	447.214
107.703	84.8528	382.099	300		272.029	247.386	344.093
411.825	205.913	208.806	651.153	184.391	141.421	161.245	664.831
82.4621	393.954	349.285			252.982	205.913	1060.19
208.806	268.328	181.108	316.228	60	28.2843	172.047	141.421
608.276	400.5	113.137	282.843	260.768	188.68	228.035	89.4427
	170.88	184.391	608.276	196.977	216.333	226.274	1284.06
		113.137	72.111	432.666	1055.46	566.039	681.175
152.315	291.204	28.2843		1180.17	228.035	854.4	572.713
	203.961	84.8528	200	0	244.131	184.391	583.095
100	240.832	367.696	644.981	101.98	272.029	263.059	617.738
215.407	873.613	82.4621	134.164	612.209	401.995	793.221	398.497
164.924	427.551	28.2843	848.528	332.866	40	569.21	509.902
84.8528	80	240	107.703	161.245	203.961	140	164.924
284.253	483.322	466.905	716.938	161.245	302.655		247.386
	107.703	144.222	184.391	565.685	404.969	468.615	252.982
	1154.12	161.245	134.164	280.713	394.462	410.366
		152.315	581.378	1064.52	436.807	368.782	368.782
145.602		72.111	100		427.551	384.187	203.961
		44.7214	676.757	1023.13	164.924	316.228	340.588
394.462		100	170.88	220.907		652.993
	156.205	665.733	152.315	412.311	380	483.322	952.68
509.902	329.848	424.264	280	523.45	566.392	564.624	144.222
89.4427	430.813	447.214	20	107.703			538.516
	461.736	563.205		278.568	744.312	141.421	546.26
134.164		145.602	28.2843	63.2456	831.865	622.896	564.624
272.029		576.888	156.205		349.285	386.264	635.61
626.099	360.555	566.039	240	609.59	266.833	540.37	442.719
188.68		302.655	657.875	300.666	947.629	263.059
632.456	56.5685	56.5685	787.909	713.863	356.09	804.984	481.664
260.768	912.14	412.311	228.035		554.617	216.333	226.274
784.092	436.807	341.76	152.315			505.964	925.419
300.666	205.913	310.483	272.029		332.866	128.062	761.577
		101.98	260		945.304	134.164	316.228
	937.443	670.522	63.2456	161.245		286.356	828.01
89.4427	120	860.233	63.2456	228.035		1196.33	328.024
189.737	601.664	156.205	161.245	704.557	295.296	80	20
145.602	121.655	134.164	121.655	682.642		850.882	392.938
164.924	28.2843	200.998	56.5685	216.333	1104.54	305.287	116.619
420.476	816.333	268.328	565.685	332.866	379.473	474.131	100
178.885	126.491			140	188.68	984.073	156.205
644.981	800.999	128.062		170.88	228.035	277.849	518.845
208.806	1128.01	28.2843	384.708		140	44.7214	44.7214
420.476	512.25	325.576	56.5685	272.029	72.111	520.384	601.664
152.315	436.807	367.696	170.88	60		404.475	601.664
203.961	184.391	208.806		421.9	1115.17		487.032
	456.07	799.25		384.708	684.105	440.454	521.536
126.491	60		80	356.09	101.98	323.11	394.462
101.98	984.886	244.131	116.619	161.245	20	404.969	1293.21
304.631		341.76	538.516	822.192		392.938	107.703
121.655	60	200.998	427.551	240.832	188.68	848.764	835.703
424.264	141.421	84.8528	628.013	716.938	820.244	260	816.088
145.602	197.99	40	266.833	200.998	282.843	268.328	640.312
561.427		353.836	416.173	141.421	398.497	216.333	860.233
164.924	250.599	82.4621	563.205	621.289	297.321	340	244.131
220.907	100	203.961	373.631	164.924	300	472.017	189.737
	368.782	234.094		272.029	134.164	360.555
538.145	848.528	707.672	128.062	322.49	184.391	223.607	84.8528
116.619		72.111	161.245	761.052	40	134.164	599.333
483.735	121.655	128.062		200	189.737	316.228	721.388
		449.444	144.222	160	305.287	241.661	566.392
72.111	100	354.401	688.767	357.771	184.391	220.907	310.483
228.035	89.4427	384.708	113.137	60	1238.22	481.664	509.902
380.526	260.768	404.475	367.696	100	800.5	421.9	430.813
189.737	100	161.245	286.356	145.602	156.205	360.555	516.14
653.911	203.961	215.407	44.7214	256.125	793.221	305.287	113.137
	172.047	126.491	250.599	936.803	312.41	493.964	82.4621
120	215.407	63.2456	332.866	126.491	816.333	305.941	440.454
	223.607	145.602	145.602	223.607	260.768	357.771	1274.05
205.913	353.836	757.1	44.7214	456.508	420.476	384.187	205.913
161.245	145.602	885.889	63.2456	170.88	772.787	28.2843	475.395
345.254	164.924	100	749.667	456.07	212.603	295.296	710.211
523.45	436.807	100	40	145.602	260.768	223.607	89.4427
144.222		189.737		184.391	504.777	272.029	401.995
	72.111	56.5685	82.4621	161.245	223.607	493.964
215.407	850.882	280.713	134.164	329.848	189.737	360.555	709.366
772.01		420	56.5685	994.585	1334.62	126.491	410.366
184.391	905.539	44.7214	449.444	822.192			349.285
121.655	519.23	60	583.095	196.977	263.059	141.421	404.475
357.771	212.603			161.245		161.245	420.476
100	976.934	144.222		161.245	322.49	215.407	620.322
384.708		82.4621	89.4427		216.333	256.125	538.516
82.4621		392.938	63.2456	156.205	325.576	164.924	329.848
189.737	768.375	666.033	89.4427	323.11	344.093	323.11	766.551
538.516	297.321	56.5685	340.588	72.111	241.661	100	141.421
487.032	40	80	56.5685	452.548		82.4621	215.407
197.99	300	617.414	100	184.391		331.059	684.69
481.664	188.68	756.042	189.737	121.655	394.462		554.617
223.607	1056.22	503.587	560	60	545.894	300.666	707.672
208.806	101.98	628.013		200	128.062	353.836	284.253
266.833	360.555	100	89.4427			164.924	483.735
737.564	1022.15	156.205	295.296	220.907	947.629	164.924	1072.01
200		244.131	141.421	184.391	1032.47	398.497	128.062
312.41		63.2456	101.98	161.245	60	196.977	753.127
220.907		63.2456	269.072		297.321	1056.79	357.771
100		28.2843		121.655	28.2843	170.88	325.576
367.696	243.311	386.264		145.602	1258.73	72.111	116.619
203.961		100	501.199	367.696	60	84.8528	512.64
140	360.555	680.294	56.5685	395.98	223.607	382.099	490.306
234.094	400	107.703	247.386		850.882	728.011	456.07
		203.961	184.391	382.099	1164.3	121.655	277.849
0	100	250.599		439.09		243.311	180
89.4427	263.059	188.68	126.491	322.49	196.977	284.253	226.274
116.619	120	243.311	72.111		272.029	280.713	625.14
	44.7214	89.4427	223.607	512.64	386.264	310.483	640
44.7214	282.843	377.359	113.137	250.599	421.9	263.059	688.186
145.602	84.8528	80	89.4427	322.49	1091.79	297.321	500
188.68	161.245	362.215	624.82	651.153		280.713	384.187
626.418	89.4427	40	856.037	126.491	451.221	215.407	300
145.602	661.211	116.619	72.111	480.416	444.072	126.491	424.264
200	89.4427	89.4427	526.118	172.047	126.491	40	250.599
145.602	100		72.111		1247.4	266.833	848.528
367.151	144.222	80	101.98	764.199	233.238	1098.36	493.964
	863.713	372.022	573.062	812.158	82.4621	169.706
216.333	509.902	128.062	286.356	863.713	184.391	305.941	241.661
475.395	141.421	172.047	501.199	832.586	89.4427	447.214	349.285
223.607	858.836	377.359	72.111	100	56.5685	113.137	439.09
196.977	394.462	681.175	72.111	480.416	1104.54	305.287	733.485
244.131	172.047	121.655	280.713	126.491	475.395	325.576	107.703
511.077	349.857	145.602	501.597	600	771.751	188.68	240.832
107.703	56.5685	28.2843	63.2456	82.4621	100	907.083	329.848
126.491	396.989	84.8528	145.602	216.333	425.206	493.964	837.377
180	233.238	226.274	170.88	885.664	200.998	766.551	216.333
152.315	116.619	220		1100.55	121.655	200	379.473
100	84.8528	345.254	121.655	323.11	284.253	313.05	624.82
170.88	268.328	564.624	44.7214		145.602	432.666	980.816
233.238	325.576	80	40	260.768	440	189.737	161.245
223.607	203.961	126.491	200	540	100	320.624	228.035
113.137	400.5	256.125	172.047	160	280.713	100	666.033
305.287	200.998	456.508	212.603		82.4621	710.211	596.657
349.285	284.253	316.228		243.311	160	320.624	432.666
	161.245	82.4621	302.655	447.214	243.311	84.8528	465.188
101.98	101.98	82.4621	449.444		284.253	305.287	420.476
141.421	145.602	456.07		737.564	140	101.98	228.035
170.88	1145.6	203.961	727.186	288.444	1202.66	493.964	316.228
161.245	228.035	152.315	156.205	1164.82	80	311.127	373.631
170.88	100	250.599	208.806	107.703	375.766	20	544.059
234.094	82.4621	89.4427	393.954		721.11	463.897	1020.2
		891.067		947.629	367.696	388.33	360.555
	82.4621	228.035	116.619	100	160	223.607	521.536
200	212.603	252.982	373.631	181.108	322.49	144.222	1208.14
145.602	256.125	310.483	200	1087.57	152.315	683.52
161.245	260	439.09	161.245	233.238	120	63.2456	721.11
145.602	491.935	316.228	256.125		1039.42	272.029	635.61
170.88	161.245	241.661	152.315	716.938		304.631
367.151	493.964	556.058	40	121.655	655.134	392.938
212.603		145.602	170.88	744.312	752.861	252.982	475.395
282.843		205.913	72.111	322.49	506.36	272.029	161.245
484.149	312.41	160	140	955.196	134.164	223.607	917.824
776.66	89.4427	44.7214	20	449.444	145.602	266.833	1063.01
668.431	184.391	72.111	280	444.072	367.696	566.039	1358.23
	178.885	134.164	101.98	297.321	339.411	523.45	184.391
732.393	916.079	72.111	72.111	156.205	145.602	388.33	380.526
269.072	80		340	89.4427	226.274	60	141.421
532.541	509.902	205.913	377.359		272.029	520	63.2456
	89.4427	82.4621	223.607	60	250.599	398.497	521.536
141.421	116.619	372.022	572.014	863.713	328.024	140	608.276
500	145.602		278.568	394.462	466.905	320	442.719
659.697	101.98		382.099	322.49	384.708	20	212.603
244.131	509.902	205.913	63.2456	920.869	621.289	286.356	1349.52
297.321	621.289	312.41	252.982	1066.77	456.07	144.222	438.634
215.407	60	161.245	829.699	367.151	164.924	89.4427	1033.25
707.107		442.719	617.738		368.782	353.836	882.95
205.913	121.655	40	695.701	226.274	1270.59	268.328	461.736
228.035	961.041	82.4621	260	56.5685	425.206	800	923.472
	28.2843	181.108	113.137	260.768	340	161.245	322.49
203.961	384.708	63.2456	254.558	1119.46	205.913	617.414	985.089
260.768	561.427	56.5685	216.333	63.2456	335.261	184.391	382.099
576.888	411.825	161.245	128.062	789.177		316.228	282.843
220		116.619	291.204	545.894	329.848	228.035	152.315
63.2456	100	144.222	240.832	787.147		188.68	456.07
234.094	987.32		172.047		172.047	320	1016.07
234.094	302.655	544.059	814.125		647.765	286.356	456.508
220	200	184.391	56.5685		241.661	241.661	456.508
260.768	144.222	892.861	196.977		380.526	256.125	543.323
240.832		300	100	940.213	72.111	234.094	566.039
690.797	107.703	80	339.411	145.602	241.661	164.924	402.492
430.813	113.137	89.4427	180	107.703	300	268.328	518.845
676.757		364.966	100	63.2456	305.287	512.64	250.599
215.407	116.619	40		116.619	799.25	305.941	974.064
234.094	100	316.228	100	1176.44	63.2456	247.386	328.024
410.366		765.768	152.315	460	134.164	332.866	708.802
	56.5685	84.8528		208.806	63.2456	300.666	1060.19
682.642	240.832	100	200.998	903.549	141.421	340.588	1329.66
402.492	412.311	128.062	84.8528	687.314	164.924	353.836	831.865
484.149		126.491	100	344.093	360.555	428.019	679.117
184.391	28.2843	134.164	398.497		386.264	312.41	638.122
145.602	80	463.897	494.773	323.11	930.376	388.33	384.708
134.164	501.597	243.311	169.706	664.831	161.245	156.205	1390.54
		100		234.094		379.473	342.345
364.966	196.977	483.735	320.624	156.205	529.528	360	220
120		128.062	126.491	617.414	63.2456	384.187	496.79
727.186		325.576	164.924	126.491	349.857	349.857	342.345
116.619	847.585	56.5685	580		180	121.655	410.366
	63.2456	252.982	44.7214	910.824	141.421	329.848	689.638
505.964	733.485	200.998	545.894		121.655	353.836	494.773
386.264	170.88	331.059	20	141.421	504.777	234.094	152.315
468.615	768.375		107.703	220.907	200	116.619	357.771
180	608.276		626.099	456.07	100	80	563.205
466.905	205.913	538.516	100	121.655	411.825	128.062	180
220		393.954		878.18	160	205.913	1382.46
		638.122	282.843	850.412	161.245	228.035	367.696
	453.431	608.276	622.896			63.2456	1019.22
220	161.245	269.072	461.736		300	329.848	84.8528
642.806	89.4427	228.035	128.062	164.924	339.411	466.905	860.233
577.235		551.725	60	561.427	300	313.05	664.831
234.094		84.8528	28.2843	260.768	189.737	915.86	140
184.391	144.222	865.563	101.98	325.576	628.013	1187.27	635.61
205.913	28.2843	313.05	56.5685	260.768	332.866	72.111	791.202
101.98		152.315	101.98		266.833	360	925.419
170.88	588.558	82.4621	89.4427	200	560.357	188.68	573.062
332.866	602.993	72.111	82.4621		848.528	987.927	164.924
628.013	1125.88	223.607	116.619	121.655	144.222		156.205
Fig. 1I: RPM E. coli phagocytosis
min	Control					M-G5b-KO
0	0.00102051	0.00075726	0.00068861	9.3241e-05	0.00014718	0.00207804	0.0021319	0.00136627	0.00099289	0.00036011
10	0.00309389	0.00224537	0.00802716	0.00090364	0.00085867	0.002825	0.0163417	0.00589195	0.00924634	0.00153333
20	0.00335916	0.00228356	0.00854547	0.00119008	0.00066976	0.0045383	0.016803	0.00754113	0.0087995	0.00170176
30	0.00429945	0.00299299	0.00931494	0.00239032	0.00111385	0.00530193	0.0176249	0.0091079	0.0111603	0.00288846
40	0.00508308	0.00337039	0.00861783	0.00358458	0.00125565	0.00646952	0.0186729	0.00985689	0.0129368	0.00385435
50	0.0056647	0.00349738	0.00782899	0.00479526	0.00182681	0.00733273	0.0200045	0.0110437	0.0136748	0.00491811
60	0.00591929	0.00394249	0.00795248	0.00623346	0.00235952	0.00854946	0.021017	0.0116045	0.0159559	0.00586595
70	0.00620846	0.00403724	0.00780442	0.00725509	0.00289906	0.00907042	0.0216844	0.0133667	0.0177848	0.00668922
80	0.00671071	0.00542668	0.00790661	0.00837638	0.00340732	0.00980202	0.0219894	0.0144536	0.0193146	0.00735773
90	0.00633645	0.00460573	0.00674885	0.00750189	0.00314599	0.0103222	0.0211004	0.0127174	0.0177023	0.00730798
100	0.00769153	0.00533691	0.00710141	0.00870672	0.00397286	0.0106304	0.0218347	0.0145636	0.0205133	0.00750665
110	0.00748526	0.00502364	0.00663353	0.00859958	0.00403095	0.0106736	0.0207048	0.0140716	0.0196217	0.00743343
120	0.00758236	0.00480988	0.00613702	0.008044	0.00367837	0.0106289	0.0198816	0.0137836	0.0193105	0.00730541
130	0.00763436	0.00481705	0.00587451	0.00792954	0.00355923	0.0099914	0.0195504	0.0134126	0.0192	0.00710217
140	0.00748622	0.00488362	0.00604104	0.00787365	0.0038601	0.00989169	0.0192799	0.01362	0.0202467	0.00716608
150	0.00721832	0.00485909	0.00574786	0.00754503	0.0037686	0.00966215	0.0183349	0.0128137	0.0187337	0.00667766
160	0.006786	0.00451879	0.00533977	0.00691889	0.00345585	0.00909024	0.0170609	0.012284	0.0177311	0.00639318
170	0.00668606	0.00491436	0.00562959	0.00714647	0.00397155	0.00835377	0.0171708	0.0132291	0.0186977	0.00648177
180	0.00626097	0.00426226	0.00525214	0.00663492	0.00353895	0.00800656	0.0159808	0.0119034	0.0174863	0.00598371
190	0.00620856	0.00444624	0.00514219	0.00616172	0.00334962	0.00745339	0.0154064	0.0114346	0.0167204	0.00555813
200	0.00582487	0.00402856	0.0047103	0.00555755	0.00320008	0.00703756	0.0148367	0.010819	0.0157451	0.00509773
210	0.00577686	0.0044771	0.00500714	0.00539013	0.00343204	0.00598254	0.0148034	0.011415	0.016522	0.00516898
220	0.00538439	0.00373154	0.00444704	0.00464336	0.00280995	0.00601642	0.0135345	0.00978963	0.014623	0.00473402
230	0.0052294	0.00385469	0.00428644	0.00455677	0.00281186	0.0057143	0.0130772	0.00969074	0.0147132	0.00454106
240	0.00485799	0.00382178	0.00441474	0.00434466	0.00279367	0.00528564	0.0124278	0.00934999	0.0142218	0.00438319
250	0.00452637	0.00368843	0.00423283	0.00392313	0.00271145	0.00498168	0.012113	0.00927907	0.0138929	0.00419944
260	0.00429431	0.00338125	0.00391557	0.00361762	0.00244706	0.00492638	0.0113736	0.00815774	0.0122653	0.00368302
270	0.00400232	0.00341368	0.00388315	0.00345123	0.00246664	0.00419808	0.0111752	0.00844325	0.0126494	0.00354373
280	0.00381408	0.00338718	0.00389141	0.00332019	0.00237786	0.00368396	0.0105003	0.00827448	0.0125544	0.00330838
290	0.00366965	0.00283245	0.00350016	0.00286095	0.00194344	0.0038315	0.0096469	0.00705864	0.0107613	0.00290487
300	0.00369843	0.00308691	0.00368874	0.00286236	0.0020654	0.00318601	0.00940412	0.00727435	0.0109827	0.00271463
310	0.00367211	0.00282128	0.0035151	0.00269529	0.00198279	0.00307565	0.00911106	0.00672667	0.00994281	0.00246206
320	0.00353298	0.00280259	0.00351181	0.00240007	0.00196627	0.0028873	0.00883601	0.00647197	0.00923986	0.00233802
330	0.0035283	0.0025077	0.00324782	0.00205275	0.00180146	0.00301456	0.00818982	0.00564278	0.00814324	0.00215274
340	0.00347271	0.00256832	0.00345623	0.00161246	0.00193266	0.00258005	0.00801905	0.00590646	0.00842667	0.00201288
350	0.00332407	0.00252167	0.00333585	0.00128449	0.00179473	0.00246372	0.00772816	0.00541004	0.00790227	0.00171394
360	0.00332679	0.00226603	0.00324641	0.00098811	0.00165019	0.00244978	0.00696775	0.00498934	0.00721249	0.00160208
Fig. 1J: RPM E. coli phagocytosis AUC
cotrol	M-G5b-KO	unpaired two-sided Student's t test
0.1518	0.1549	control vs. KO	0.0439
0.1074	0.463
0.1719	0.3104
0.1695	0.4758
0.08886	0.1527
Fig. 1K: RPM apoptotic cell phagocytosis
min	control										M-G5b-KO
0	25630.6	10744.6	1129.09	9069.67	32746.7	12782.7	17308.3	8552.44	2693.06	1588.13	6630.24	16401.8	27047.3	25577.9	15754.1	8142.58	12838.5	16829.8	25968.8	14861.4
10	37874.5	30670	16577.4	7726.28	17681.1	28241.4	28373.6	37864.9	9343.03	2937.42	25714	52562.3	42364.2	43085	34587.5	33336.4	46557.6	47668	37081.8	40350.8
20	11843.8	22585.6	8678.35	2153.95	12911.2	15958.2	20282.8	28779.6	3547.42	1984.13	16122.9	33576.1	18318.2	22734.6	35641.7	14774.7	30912.7	37684.5	20321	35278.1
30	8878.07	21452	6611.12	1081.96	9476.01	10188	15795.2	21937.5	2211.01	830.015	10031.6	26965	14477.7	18141.6	28473.8	9769.55	21591	30103.3	15574.8	28108.9
40	4866.57	16594.7	4010.59	561.276	7864.06	7944.58	12117.1	17254.3	480.212	536.158	6500.37	21078.1	8098.87	10733	17536.3	6154.1	10587.7	23328.2	8594.17	16368.7
50	3339.39	14708.6	3609.49	725.093	6025.09	6749.23	10323.3	15208.2	262.643	6.97791	4610.97	18163.3	6594.41	6578.91	11322.4	3357.33	5348.62	20785.2	6833.04	11260.4
60	2683.21	12410.1	2169.46	165.058	4692.03	4436.6	8433.75	10259.1	455.741	0	3248.42	12955	5032.18	4988.03	7627.6	2328.16	4516.65	16445.1	5805.32	7547.45
70	3680.03	12437.5	2338.72	213.357	4360.68	3733.94	5894.29	8933.39	875.737	0.703829	2331.74	11912.9	3966.1	4548.39	7495.38	1638.75	5116.25	17953.9	5785.4	6471.57
80	3730.73	12386.6	3361.46	206.313	3940.32	3817.04	4840.74	7338.04	2255.7	3.74057	2090.19	11798.1	3730.04	5382.27	9084.95	3131.78	7541.44	20625.5	6821.75	5961.84
90	3553.06	9789.37	2412.81	93.2315	3168.54	2470.47	3365.62	10999.3	342.178	71.4283	1280.57	8673.48	2626.51	5394.93	9136.48	3446.95	6346.02	17720.2	5453.69	4787.06
100	2553.58	7211.29	2266.78	124.045	2612.05	1906.15	2936.75	10519.4	689.036	0	1142.61	8065.49	1647.34	2937.2	5380.99	1093.03	3187.77	12359.4	3020.55	2826.93
110	1841.57	6712.18	1679.06	102.994	2213.05	1600.8	3029.18	9902.46	1355.99	0	843.001	7651.93	2260.41	3149.72	5989.31	1554.42	3240.44	11488.8	1733.16	1413.9
120	1765.61	7674.31	1143.98	0.881038	1529.69	722.01	1248.54	5220.96	642.927	0	446.261	6874.62	1212.94	1373.32	3139.59	867.548	1871.56	6416.16	1145.3	970.832
130	849.6	5861.06	771.862	9.23956	1038.29	391.541	856.557	5022.21	761.783	0	238.599	5943.06	293.39	1463.63	3699.58	864.457	3314.22	6696.47	1035.77	344.805
140	1677.78	5831.79	991.733	0.406494	852.445	346.516	527.199	1043.18	1386.03	28.0173	129.482	5456.93	198.149	1589.92	2805.32	1130.53	2928.43	6677.74	1344.41	367.129
150	1678.81	6194.86	1989.08	3.98342	753.499	351.969	432.828	2063.13	830.288	0	551.115	5536.12	499.795	1577.68	3616.85	1079.27	2351.94	5368.39	873.681	471.031
Fig. 1L: RPM apoptotic cell phagocytosis_AUC
cotrol	M-G5b-KO	unpaired two-sided Student's t test
29365	46418	control vs. KO	0.1771
77622	0.4631
36310	40163
4774	48352
8555	81713
39269	47011
46590	81248
122190	136758
10116	38243
3751	96576
Fig. 1M: Body weight_bacteria peritonitis
	control										M-G5b-KO										two-way RM-ANOVA
0h	0	0	0	0	0	0	0	0	0	0	0	0	0	0	0	0	0	0	0	0	3h_control vs. KO	>0.9999
12h	-10	-13	-10	-11	-9	-10	-10	-14	-11	-11	-10	-12	-12	-6	-11	-9	-8	-6	-11	-7	12h_control vs. KO	0.287
24h	-9	-15	-12	-15	-9	-19	-17	-17	-19	-14	-8	-10	-10	-8	-7	-11	-12	-16	-17	-12	24h_control vs. KO	0.0041
Fig. 1N: CFU_bacteria peritonitis
cotrol	M-G5b-KO	unpaired two-sided Student's t test
2190000	240000	control vs. KO	0.0005
960000	90000
1290000	120000
630000	300000
630000	240000
493500	234500
980000	294000
728000	213500
875000	322000
472500	325500
Fig. 1O: Tim4+ cells in lavage_bacteria peritonitis
	control											M-G5b-KO												unpaired two-sided t test for multiple testing
0h	2569872	3.8127e+06	2.50522e+06									3190833	1.89643e+06	2675143										0h_control vs. KO	0.3081
3h	515955	41160.2	99440.6									12662.4	146268	56649.9										3h_control vs. KO	0.2638
24h	1546.6	629.3	1415.1	6179.2	3748.1	554.5	11614.5	39587	16911.1	2966.8	7702.3	1738.7	147080	1.14239e+06	1552.1	1619.8	107140	3667.7	9123.9	242896	343762	5673.3	15822.5	24h_control vs. KO	0.1387
54h	81301.6	6504.1	6973.2	12178.8	14788.3							82624.2	10776.8	38164.4	448620	26607.8								54h_control vs. KO	0.3563
Fig. 1P: CCR2+ cells in lavage_bacteria peritonitis
	control											M-G5b-KO												unpaired two-sided t test for multiple testing
0h	160000	123000	104000									141000	119000	192000										0h_control vs. KO	0.469728
3h	24400	13700	40800									23600	41100	15900										3h_control vs. KO	0.960847
24h	28800	11700	16200	41500	54200	15200	69300	34000	18100	15400	24300	35900	27200	678000	13600	37000	295000	115000	51300	295000	734000	20300	42400	24h_control vs. KO	0.046738
54h	178650	159865	167992	90188.9	97767.4							218931	149925	227830	118925	239003								54h_control vs. KO	0.123322

## Sheet: Fig. 2
Fig. 2A: Knockout efficiency_RPM M0 BMDM
Control_RPM	M-G5b-KO_RPM	Control_BMDM	M-G5b-KO_BMDM	unpaired two-sided Student's t test
0.693	0.182	0.476	0.138	RPM_control vs. KO	0.0006
1.778	0.946	0.132	0.019	BMDM_control vs. KO	0.0043
0.57	0.01	0.346	0.289
0.914	0.121		0.007
0.812	0.363	0.747	0.011
2.144	0.629	0.067	0.013
0.285	0.007	0.774	0.13
1.986	0.337	0.747	0.128
1.157	0.195	0.191	0.291
0.979	0.503	0.079	0.409
0.595	0.005	0.674	0.162
2.346	0.536	0.603	0.173
Fig. 2B: qRT-PCR (Nos2)
Control_basal	M-G5b-KO_basal	Control_LPS	M-G5b-KO_LPS	two-way ANOVA
1.467	0.666	3289	8861	basal_control vs. KO	>0.9999
0.837	0.657		8268.06	LPS_control vs. KO	0.0499
0.814	2.287	3624	7248
0.595	0.296	27.28	8.775
0.883	1.251	15.8895	7.96312
1.905	2.701	48.84	15.82
0.474	0.837	585.4	1255
1.059	2.033	783.252	654.085
1.991	0.588	667.8	419.7
1.275	0.672	734.2	4503
0.582	1.099	439.586	1854.31
1.347	1.353	451.9	590.9
0.744	1.231	654.1	308.7
0.765	0.774	91.35	274.374
1.757	1.05	66.87	171.3
Fig. 2C: qRT-PCR (Il1b)
Control_basal	M-G5b-KO_basal	Control_LPS	M-G5b-KO_LPS	two-way ANOVA
1.598	1.347	79.16	2020	basal_control vs. KO	>0.9999
1.033	0.651		1509.65	LPS_control vs. KO	0.0087
0.606	1.141	79.16	1687
0.551	0.354	51.27	47.95
1.079	1.104	33.1285	24.1397
1.682	2.555	107.6	55.84
0.49	0.841	86.22	410.1
0.871	2.114	101.125	216.767
2.346	0.563	91.77	144
3.837	0.316	53.82	310.8
0.451	0.901	43.7133	171.255
0.578	3.506	72.5	59.71
0.797	1.32	165.8	50.21
0.879	0.812	20.1587	51.2685
1.427	0.933	14.86	28.84
Fig. 2D: Nox production
Control_basal	M-G5b-KO_basal	Control_LPS	M-G5b-KO_LPS	two-way ANOVA
0.817419	0.705489	10.528	15.2524	basal_control vs. KO	0.9997
0.6669	1.97073	4.54467	20.1532	LPS_control vs. KO	0.0117
0.899747	0.795613	4.7054	15.0571
Fig. 2E: BMDM_cytokines
	control bssal			M-G5b-KO basal			control LPS			M-G5b-KO LPS			two-way ANOVA: control vs. M-G5b-KO
G-CSF	3.09	7.7	4.24	2.06	0	2.06	275.54	233.21	240.75	340.07	303.75	443.44	G-CSF	0.999
IL-6	4.21	10.02	5.53	5.46	4.99	6.57	5591	4933	5155	7116	7184	7972	IL-6	<0.0001
MCP-1	35.02	42.72	43.56	108.76	156.16	193.53	9961	9219	9836	11616	11616	11616	MCP-1	<0.0001
MIP-1a	36.19	40.51	43.61	71.72	91	115.6	7343	7443	7496	8282	8192	9231	MIP-1a	0.0181
RANTES	39.14	48.56	44.3	41.83	48.15	58.87	4609	3248	4294	5127	4060	5310	RANTES	0.1651
Fig. 2F: BMDM TW migration
	control						M-G5b-KO						two-way ANOVA: control vs. M-G5b-KO
basal	1022.32	655.246	818.022	551.577	1056.66	528.828	999.437	1310.72	1036.37	1232.14	857.442	1337.02	basal	0.1637
CCL5	1355.71	691.184	1139.23	658.716	1486.84	541.245	1212.17	1774.25	1377.33	1688.97	1080.58	1482.11	CCL5	0.0344
CCL2	1392.82	904.978	1387.61	829.29	1398.75	812.983	1353.62	1575.3	1936.04	1638.43	1811.31	1758.58	CCL2	0.0055
SDF1	1371.92	852.852	1453.66	801.932	1464.78	937.256	1472.86	1469.56	1583.46	1553.86	1029.79	1915.36	SDF1	0.163
C5a	1279.27	1119.83	1279	933.939	1384.41	768.685	1282.09	1556.53	1490.74	1631.12	2045.73	1402.29	C5a	0.0455
fMLP	1420.37	897.338	1299.39	894.958	1438.18	774.11	1206.09	1749.19	1483.94	1969.88	1785.92	1675.95	fMLP	0.0103
Fig. 2G: BMDM E. coli phagocytosis
min	control						M-G5b-KO
0	2.5399e-07	2.14065e-07	3.0351e-07	1.77528e-06	1.26177e-06	2.2859e-07	2.26685e-06	1.77348e-06	8.76099e-07	7.48189e-06	6.77374e-07	1.91929e-06
10	6.36133e-05	2.60167e-05	4.40401e-05	8.8808e-05	4.22051e-05	2.46379e-05	0.000115721	5.91269e-05	0.000101361	8.81127e-05	8.99144e-05	0.00016121
20	0.000562602	0.000291933	0.00047019	0.0004255	0.00022148	0.000187596	0.000928175	0.000341422	0.0006748	0.000477002	0.000517568	0.000912176
30	0.00165009	0.000750375	0.0013604	0.00097463	0.000573414	0.000594054	0.00252234	0.000938287	0.00182813	0.00108577	0.00134993	0.00200597
40	0.00323846	0.00143408	0.00268231	0.00196082	0.00119786	0.00121821	0.0046406	0.00201006	0.00347144	0.00229637	0.0027429	0.00349188
50	0.00512555	0.00232279	0.00427886	0.00337542	0.00204004	0.00236551	0.00739215	0.00332468	0.00613989	0.00389909	0.00447828	0.00542594
60	0.00740928	0.00359204	0.00618976	0.00515743	0.00334144	0.00368013	0.0105512	0.00511973	0.0095976	0.00637446	0.00723064	0.00811307
70	0.00953498	0.00510167	0.00842553	0.00713981	0.00480535	0.00524793	0.0142166	0.00758508	0.0134854	0.0087616	0.0104933	0.0110795
80	0.0118894	0.00658248	0.0107211	0.00972363	0.00646616	0.00713268	0.0180317	0.0095897	0.0169096	0.0118707	0.0140933	0.014407
90	0.0138151	0.00845216	0.0129444	0.0122162	0.00830027	0.00913709	0.0222185	0.0120116	0.0208103	0.0152044	0.0177249	0.0177019
100	0.0158747	0.00991887	0.0150861	0.0145806	0.00999442	0.0104891	0.0259794	0.0143798	0.0257075	0.0185846	0.0211683	0.021801
110	0.0174403	0.0118675	0.0173463	0.0168954	0.0115944	0.0126431	0.0299555	0.0169937	0.0296051	0.0217799	0.024944	0.0249026
120	0.0195726	0.0134186	0.0193296	0.0195927	0.0131565	0.0141148	0.0331893	0.0188444	0.0328782	0.0244817	0.0286588	0.0284687
130	0.0208648	0.0149209	0.0209427	0.0217841	0.014792	0.015682	0.0363173	0.021	0.0357662	0.0276432	0.0316081	0.0313686
140	0.021473	0.0158578	0.0226091	0.0230846	0.0157923	0.016854	0.0388491	0.0230246	0.039483	0.0292492	0.034004	0.0336282
150	0.0222402	0.0171185	0.0236277	0.0239275	0.0166146	0.0180603	0.0410122	0.0245406	0.0408138	0.0310523	0.0357364	0.0355212
160	0.0222631	0.0174781	0.0245871	0.0242359	0.016556	0.0187577	0.0415794	0.0253622	0.0423424	0.0314282	0.0368187	0.0365381
170	0.0223825	0.0179199	0.0249264	0.0241931	0.0165864	0.0190776	0.0419944	0.0257158	0.042409	0.0316331	0.0372853	0.0364368
180	0.0211583	0.0176753	0.0247537	0.0231061	0.0159566	0.0190552	0.0405385	0.0253194	0.0421014	0.0310469	0.0365023	0.0355105
190	0.0196641	0.0166985	0.0244205	0.0216368	0.0151411	0.0188812	0.0388284	0.0247543	0.0400535	0.0291843	0.0349466	0.034273
200	0.0182135	0.0157718	0.0231367	0.0201293	0.0139492	0.0182803	0.0364091	0.0233377	0.0382593	0.027058	0.0326101	0.0318681
210	0.0159313	0.0144452	0.0217377	0.0180791	0.0124986	0.0171442	0.0321716	0.0217069	0.0351863	0.0242639	0.0299389	0.0298342
220	0.0142968	0.0134039	0.0198312	0.01563	0.0111152	0.0159456	0.0295816	0.0196012	0.0320009	0.0218342	0.0265191	0.0265529
230	0.0118257	0.0116986	0.017999	0.013477	0.00993092	0.01445	0.0249628	0.0173065	0.0283636	0.0186652	0.0229825	0.023417
240	0.00960947	0.0101612	0.0164405	0.0115034	0.00854179	0.0129976	0.0214463	0.0152154	0.0246972	0.0158145	0.0194666	0.0203488
250	0.00783234	0.00869966	0.0142202	0.00961166	0.0073621	0.0116949	0.0171013	0.0128582	0.021112	0.0129242	0.0163	0.0171555
260	0.00620847	0.00727925	0.0120793	0.00788175	0.00608592	0.0103576	0.0140362	0.010976	0.0174305	0.0104156	0.013583	0.0142697
270	0.00475041	0.0059069	0.0102964	0.00627111	0.00513307	0.00862274	0.0111225	0.00921662	0.0144344	0.00875388	0.0111591	0.011811
280	0.00373462	0.00492706	0.00840464	0.00502273	0.0043452	0.0076139	0.00863609	0.00764875	0.0117847	0.00693692	0.00889453	0.00969079
290	0.00279886	0.00419385	0.00696858	0.00413971	0.00369989	0.00648789	0.00678968	0.00627421	0.00962823	0.00559383	0.00704128	0.0078696
300	0.00212687	0.00340909	0.00582771	0.00336666	0.00304948	0.00568781	0.00533792	0.00504334	0.00801356	0.0045671	0.00565751	0.00635736
310	0.00170988	0.00300878	0.0048538	0.00268221	0.00265374	0.0049085	0.00431385	0.00409652	0.00661561	0.0038078	0.00454457	0.00531058
320	0.00139875	0.00265318	0.0038616	0.00227687	0.00223758	0.00432686	0.00359981	0.0033764	0.00543583	0.00319909	0.00386991	0.00438821
330	0.00124785	0.00238451	0.00308752	0.00196849	0.00210399	0.00381978	0.00299191	0.00294023	0.00446322	0.0028627	0.00331328	0.00373996
340	0.00109497	0.00216068	0.00272061	0.0017541	0.00190413	0.00328942	0.00255607	0.00258145	0.00379191	0.00282917	0.00294087	0.00330591
350	0.00104024	0.00196328	0.00239381	0.00162004	0.00181624	0.00295308	0.00230213	0.00235044	0.00324739	0.00277012	0.0025908	0.00290102
360	0.00101203	0.00191917	0.00219494	0.00154248	0.00176947	0.00278493	0.00212253	0.00221122	0.00284945	0.00281983	0.00236843	0.00273997
370	0.000968245	0.001944	0.00217334	0.00149608	0.00179258	0.00253487	0.00206266	0.00219222	0.0026901	0.00283913	0.00221564	0.00259555
380	0.00101395	0.00205487	0.00209584	0.00146163	0.00189557	0.00250266	0.00208281	0.00217775	0.00253856	0.00296924	0.00216561	0.00255328
390	0.00101504	0.00214011	0.00202814	0.00147845	0.00200121	0.00254981	0.00213608	0.00216023	0.00247675	0.00305952	0.00218975	0.00250114
Fig. 2H: BMDM E. coli phagocytosis AUC
control	M-G5b-KO	unpaired two-sided Student's t test
0.3635	0.6796	control vs. KO	0.0008
0.3005	0.4331
0.4461	0.718
0.3848	0.5086
0.2761	0.5997
0.3509	0.6097
Fig. 2I: MI_FACS
	Control					M-G5b-KO					unpaired two-sided t test corrected for multiple testing: control vs. M-G5b-KO
all	119900	220599	376085	446493	280496	1.046e+06	465934	649821	688093	479743	all	0.0135
Ly6c+	21815.4	44577.8	115302	95859.6	44946.8	191056	87314.2	84054.2	130922	92668.4	Ly6c+	0.0851
F4/80+	11970	17546.1	21959.3	43378.1	23322.7	66400.4	31144.4	60338	45436	37946.8	F4/80+	0.0201
CD206+	7834.47	12906	15011.6	26774.1	15165.4	49023.9	35088.1	24144.2	32469.4	28264.4	CD206+	0.0084
Ly6g+	5291.65	18898	46820.8	42460.5	19208.4	86806.4	52840.6	44217.3	82149.3	51680.7	Ly6g+	0.0134
Fig. 2J: MI_EF%
	control								M-G5b-KO				two-way ANOVA: control vs. M-G5b-KO
Basal	79.145	83.467	78.211	78.816	80.422	78.716	83.407	77.91	76.889	80.653	80.352	82.501	Basal	0.9999
D1	50.2	43.028	46.024	40.369	45.53	42.938	45.092	43.997	41.904	42.945	48.364	44.5	D1	0.9991
W3	48.117	50.147	40.831	41.172	48.787	41.642	42.383	41.86	31.635	36.873	35.689	33.393	W3	0.001
Fig. 2K: MI_scar size
control	M-G5b-KO	unpaired two-sided Student's t test
11.3913	38.2662	control vs. ko	0.0093
11.2726	21.4975
16.3634	22.7552
20.9183	37.5083
15.0102
18.71
23.1938
Fig. 3L: DSS_DAI
	control DSS 3%											M-G5b-KO DSS 3%												control DSS 0%								M-G5b-KO DSS 0%								two-way ANOVA: control vs. M-G5b-KO
Day 0	0	0	0	0	0		0	0	0	0	0	0	0	0	0	0		0	0	0	0	0	0	0	0	0	0		0	0	0	0	0	0	0		0	0	0	DSS 0%
Day 1	1	1	0	1	0		0	0	0	0	0	1	1	1	0	1		0	0	0	1	0	0	1	0	1	1		0	0	0	0	1	1	1		1	0	0	Day 0	>0.9999
Day 2	0	0	0	1	1		0	0	1	0	0	1	1	1	0	1		0	3	0	0	0	0	0	0	0	0		0	0	0	0	0	0	0		0	1	0	Day 1	0.983
Day 3	2	1	0	1	1		3	3	3	2	2	3	3	3	2	1		5	5	6	2	3	2	0	0	0	0		1	0	0	0	0	0	0		0	1	0	Day 2	0.983
Day 4	3	2	2	3	3		3	2	3	4	4	4	3	3	3	3		5	5	6	3	5	5	0	0	0	0		0	0	0	0	0	0	0		0	0	0	Day 3	>0.9999
Day 5	6	5	4	7	6		6	6	6	6	6	5	6	7	5	6		8	6	6	5	9	7	0	0	0	0		0	0	0	0	0	0	0		0	0	0	Day 4	>0.9999
Day 6	7	6	4	7	6		7	7	7	7	8	7	7	7	6	7		7	7	7	7	10	7	0	0	0	0		0	0	0	0	0	0	0		0	0	0	Day 5	>0.9999
																																								Day 6	>0.9999
																																								DSS 3%
Fig. 3M: DSS_colon lengh																																								Day 0	>0.9999
	Control											M-G5b-KO												two-way ANOVA: control vs. M-G5b-KO																Day 1	0.962
DSS 0%	7	8.1	7.5	7.3			9	7.2	7.5			7	8.5	8.5	7			8.5	7.6	7.2				DSS 0%	0.9054															Day 2	0.7149
DSS 3%	4.7	6.5	5	5	6.2		4.8	4.6	6.1	4	4	4.5	4.4	5	4.5	5		5.2	4.3	4.4	5.9	3.8	3.6	DSS 3%	0.276															Day 3	0.0001
																																								Day 4	0.0013
																																								Day 5	0.2885
																																								Day 6	0.2614

## Sheet: Fig. 3
Fig. 3A: co-IP
Fig. 3B: prostanoid receptor expression
	rpMP (RNAseq)			BMDM (RNAseq)
Ptgdr				2	0	0
Ptger1	601	532	549	144	126	109
Ptger2	259	182	201	263	339	335
Ptger3				27	5	5
Ptger4	1238	1140	891	513	511	506
Ptgfr	0	0	0	0	0	0
Ptgir	674	717	713	319	221	243
Tbxa2r	34	28	56	0	0	3
Fig. 3C: ca2+ mobilization_siG5B
	siControl								siG5B								two-way ANOVA
0	18956.8	29078.8	28211.9	32607.2	27207.9	22910.5	27292.1	25885.4	24782.7	24190.5	21339.7	29260.4	31568.2	33934.1	39609	25437.4	0: siControl+EP1 vs. siG5B+EP1	0.579
0.1	115470	118387	118539	130448	122933	122846	118035	109031	94726.2	113159	127327	124425	124109	120085	129573	127409	0.1: siControl+EP1 vs. siG5B+EP1	0.8741
1	112504	117452	104821	130476	110738	130707	133774	127573	141866	133011	134078	134674	141021	129780	149039	131179	1: siControl+EP1 vs. siG5B+EP1	0.0003
Fig. 3D: cAMP_Butaprost_siG5B
	siControl								siG5B								two-way ANOVA
0	37540.6	39963.2	36711.8	35199.2	39270.2	39023.5	39342	46670.6	30945.7	32010.2	26417.4	31677.7	29999.7	32703.3	33446.3	30185.5	0: siControl+EP2 vs. siG5B+EP2	0.3761
0.01	90174	95016.1	93455.1	91931.6	92178.3	96786.2	88255.6	77655.3	65170.9	57700.2	62512.6	68186.6	64209.3	64626.1	63903.4	74534.9	0.01: siControl+EP2 vs. siG5B+EP2	<0.0001
0.1	115950	138498	139394	139155	143680	142573	139896	119069	98587.5	103661	102203	109879	110248	106876	101158	93467.6	0.1: siControl+EP2 vs. siG5B+EP2	<0.0001
1	130184	134327	147799	137890	134032	138015	141570	171725	113942	69658.6	109739	110602	121675	113966	112008	68119.5	1: siControl+EP2 vs. siG5B+EP2	<0.0001
	siControl								siG5B								two-way ANOVA
0	23574.1	25440.9	24966.4	25966.9	24516.8	27602.7	24883.6	24335.8	24491.9	23213.5	23614.6	23638.1	22675	24499.7	32254.2	28447.2	0: siControl+EP4 vs. siG5B+EP4	0.8728
0.1	44042	42986.8	40650.2	41911.4	41995.6	45574.8	47155.9	47141.9	45381.2	46525.3	44130.9	44129.4	38902	40139.8	40013.3	44760	0.1: siControl+EP4 vs. siG5B+EP4	0.4406
1	51385.9	48373.4	48312.6	48947.8	47583.6	47694.4	47307.3	52174.2	48424.9	47288.6	47628.9	49530	44784.9	46679.9	48332.8	52027.5	1: siControl+EP4 vs. siG5B+EP4	0.4649
Fig. 3F: cAMP_Butaprost_G5B OE
	EV+EP2				EV+G5B				one-way ANOVA
butaprost (µM)	0	0.01	0.1	1	0	0.01	0.1	1	0: EV+EP2 vs. G5B+EP2	<0.0001
	427049	367708	1.06471e+06	1.18648e+06	766562	1.7331e+06	2.75863e+06	2.82655e+06	0.01: EV+EP2 vs. G5B+EP2	<0.0001
	398442	427564	1.03144e+06	1.38261e+06	822267	1.52174e+06	2.74258e+06	2.95971e+06	0.1: EV+EP2 vs. G5B+EP2	<0.0001
	381772	447115	1.04516e+06	1291232	825422	1.72034e+06	2.85763e+06	3.08402e+06	1: EV+EP2 vs. G5B+EP2	<0.0001
	403382	402524	1.07071e+06	1.50836e+06	818425	1.80534e+06	2.7679e+06	3.09286e+06	EV+EP2: 0 vs. 0.01	0.9466
	363249	550876	1.09678e+06	1.5345e+06	880167	1.73598e+06	2.80535e+06	2.82717e+06	EV+EP2: 0 vs. 0.1	<0.0001
	358310	476443	1.07671e+06	1.4462e+06	819797	1602206	2.88212e+06	3081957	EV+EP2: 0 vs. 1	<0.0001
	338964	432880	948083	1.34639e+06	893064	1.56537e+06	2.67425e+06	2983993	G5B+EP2: 0 vs. 0.01	<0.0001
	380948	393949	1.06917e+06	1.21447e+06	802921	1.61949e+06	3.04923e+06	3.22026e+06	G5B+EP2: 0 vs. 0.1	<0.0001
									G5B+EP2: 0 vs. 1	<0.0001
Fig. 3G: cAMP_L-902688_G5B OE
L-902688 (µM)	0				1				two-way ANOVA
EV+EP4	20788.8	25540.6	31876.4	30490.4	68900.9	49299.6	55239.4	55833.3	0: EV+EP4 vs. G5B+EP4	0.5443
G5B+EP4	28510.6	26728.5	32866.3	33460.3	59199.3	80780.3	59199.2	62169	1: EV+EP4 vs. G5B+EP4	0.1458
									EV+EP4: 0 vs. 1	<0.0001
									G5B+EP4: 0 vs. 1	<0.0001
Fig. 3H: cAMP_Butaprost
butaprost (µM)	0				1				two-way ANOVA
EV	8965.97	10246.8	12648.4	6564.39	8005.35	14889.8	13448.9	16651	0: EV+EP2 vs. G5B+EP2	0.0355
G5B	13929.2	11848	15210	13449	25296.7	26737.5	25937	26897.7	1: EV+EP2 vs. G5B+EP2	<0.0001
									EV+EP2: 0 vs. 1	0.0522
									G5B+EP2: 0 vs. 1	<0.0001
Fig. 3I: cAMP_Butaprost_G5B OE_ELISA
butaprost (µM)	0							0.01								0.1							1							two-way ANOVA
EV+EP2	54.0735	62.671	31.8029	30.4382	38.5719	38.7415	42.2931	84.7877	79.3218	83.3288	80.8605	90.2854	55.4081	79.711	69.5735	130.441	141.434	89.9233	99.6855	94.5749	85.8763	90.9147	185.076	131.063	152.54	120.638	119.323	115.969	115.969	0: EV+EP2 vs. G5B+EP2	>0.9999
G5B+EP2	52.2048	56.8748	47.3109	31.7421	55.16	55.8905	35.9682	209.071	186.501	127.432	123.657	119.651	84.7336	105.637	79.9025	210.069	210.069	173.658	157.686	154.604	153.254		203.669	230.5	171.764	188.335	185.466	192.089	186.281	0.01: EV+EP2 vs. G5B+EP2	0.0026
																														0.1: EV+EP2 vs. G5B+EP2	<0.0001
																														1: EV+EP2 vs. G5B+EP2	0.0009
Fig. 3J: cAMP_Butaprost_ELISA																														EV+EP2: 0 vs. 0.01	0.1269
	0						1						two-way ANOVA																	EV+EP2: 0 vs. 0.1	0.0005
EV	22.0677	27.2764	22.6762	22.7087	26.8118	21.4754	32.3434	32.8098	27.1595	28.5552	32.3434	24.6398	0: EV vs. G5B	0.3312																EV+EP2: 0 vs. 1	<0.0001
G5B	28.1448	25.2429	28.9624	23.3647	22.2227	24.2509	45.2738	42.9992	43.1843	47.5323	44.7581	46.6557	1: EV vs. G5B	<0.0001																G5B+EP2: 0 vs. 0.01	<0.0001
													EV: 0 vs. 1	0.0012																G5B+EP2: 0 vs. 0.1	<0.0001
													G5B: 0 vs. 1	<0.0001																G5B+EP2: 0 vs. 1	<0.0001

## Sheet: Fig. 4
Fig. 4A: coIP-RPM
Fig. 4B: RPM cAMP
Control_vehicle	KO_vehicle	Control_Butaprost	KO_Butaprost	one-way ANOVA
7.34252	5.50845	14.953	7.08079	control_vehicle vs. butaprost	<0.0001
7.46717	5.74521	15.6614	5.93777	KO_vehicle vs. butaprost	0.2682
6.80208	5.83455	15.9945	6.45918
6.69323	5.71707	13.5449	5.77754
6.54927	4.76068	12.9867	6.99196
Fig. 4C: qRT-PCR_RPM (Nos2)
butaprost (µM)	0															1												two-sided Mann-Whitney test: butaprost 0 vs. 1
contr basal	0.87	1.21	0.95	1.02	0.46	2.13	0.67	1.2	1.25	0.86	1	1.16	0.44	1.19	1.91		1.655	3.426	0.441	1.283	0.953	1.832	2.502	2.005	4.681	0.851	0.151	contr basal	0.198164
contr LPS	28.2	38	36.2	23.8	56.5	39.1	6.29	5.33	6.29	47.9	36.1	25.7	2.05	5.05	2.26	23.21		6.262	16.22	17.15	24.76	3.9	6.932	3.689	2.124	2.109	2.292	contr LPS	0.040063
KO basal	9.49	9.69	6.71	12.9	12.1	6.68	1.11	1.2	1.34	1.51	2	2.15	1.87	2.46	1.08	11.45	11.37	6.853	12.64	9.781	7.062	1.963	2.485	1.628	1.737	0.924	1.307	KO basal	0.54805
KO LPS	70.8	75.4	77.5	239	195	163	5.11	3.61	5.48	57.8	38.1	53.6	1.59	3.36	1.21	61.25	78.61	96.78	188.7	212.3	232.3	5.911	7.908	3.167	3.153	1.471	1.798	KO LPS	0.904561
Fig. 4D: qRT-PCR_RPM (Tnf)
butaprost (µM)	0									1									two-sided Mnn-Whitney test: butaprost 0 vs. 1
contr basal	1.18	1	0.85	1.03	0.49	1.97	0.51	0.92	2.14		0.929	0.652	0.422	0.788	0.715	3.45	0.783	0.082	contr basal	0.167174
contr LPS	2.49	3.15	2.8	2.53	10.6	5.88	1.77	3.65	3.55	2.287		2.047	2.308	1.811	2.229	3.264	2.023	3.264	contr LPS	0.1148
KO basal	1.03	0.87	1.37	1.03	0.99	0.55	1.06	1.64	0.89	0.739	0.709	0.613	0.636	0.482	0.55	0.893	0.546	0.72	KO basal	0.055821
KO LPS	2.66	2.7	3.26	2.96	2.84	2.51	0.71	1.75	0.77	2.738	3.146	5.005	2.095	2.802	3.242	2.139	0.863	1.122	KO LPS	0.604813
Fig. 4E: RPM phagocytosis_Butaprost effect
Minutes	Control vehicle			control Butaprost			KO vehicle			KO Butaprost																														KO Butaprost#1			KO Butaprost#2			KO Butaprost#3
0	0.00432597	0.00597705	0.00494347	0.00111579	0.00259702	0.00249914	0.00401027	0.0108133	0.00727866	0.00367545	0.0100798	0.010646
10	0.00471341	0.00602339	0.00513336	0.00118041	0.00279742	0.00234369	0.00428494	0.0127918	0.00801323	0.0039168	0.0107467	0.0103969
20	0.037711	0.0515726	0.0405203	0.0121922	0.027733	0.0258245	0.0423661	0.125476	0.080438	0.0425676	0.115924	0.107596
30	0.0546797	0.076303	0.0598733	0.0148185	0.0348302	0.0335047	0.0562651	0.153507	0.102497	0.0536991	0.147944	0.136858
40	0.0718945	0.100951	0.0805613	0.0217478	0.0489412	0.0497231	0.0785868	0.224259	0.147969	0.0752084	0.213672	0.196846
50	0.0848509	0.118822	0.100137	0.0234529	0.0551221	0.0535478	0.101922	0.268294	0.186945	0.104083	0.264988	0.260544
60	0.0963662	0.137988	0.107475	0.0375312	0.0869424	0.0787053	0.126877	0.337978	0.236233	0.125911	0.322787	0.307988
70	0.103485	0.119423	0.103814	0.0646884	0.0730646	0.0642681	0.190438	0.248442	0.157791	0.117223	0.223202	0.235054
80	0.0858099	0.089822	0.0972911	0.0565937	0.0579445	0.0559099	0.161031	0.231427	0.14486	0.0745586	0.139699	0.197536
90	0.064454	0.078143	0.0788978	0.0333949	0.0472477	0.0424299	0.0945958	0.142183	0.0996895	0.0570719	0.121249	0.15963
100	0.0516409	0.06426	0.0622144	0.0234972	0.0397302	0.0383755	0.0463283	0.0845021	0.0542403	0.0310756	0.0686163	0.0920814
110	0.0432567	0.0534401	0.0495324	0.0175278	0.031858	0.0309581	0.0397891	0.0739823	0.0439448	0.0250607	0.057702	0.0705391
120	0.0362955	0.0458859	0.0417975	0.0138531	0.02465	0.0247298	0.0292666	0.0620223	0.0385687	0.0209168	0.0495989	0.0625311
130	0.0298597	0.0400748	0.0351727	0.0111672	0.020315	0.0213372	0.0258269	0.0542373	0.0306989	0.0169363	0.0429994	0.0533438
140	0.0256566	0.0339626	0.030059	0.0096303	0.017077	0.0182561	0.0219648	0.0467474	0.0263243	0.0144451	0.0367687	0.0467113
150	0.0210611	0.0288867	0.0257368	0.00765515	0.0141402	0.0151834	0.0188836	0.0410851	0.0230454	0.0117983	0.0312315	0.0399481
160	0.018288	0.0247402	0.0223201	0.00684775	0.0117798	0.0125747	0.0157742	0.0357842	0.0193864	0.0103352	0.0269201	0.0349232
170	0.0160249	0.0215896	0.0195159	0.00660589	0.0101582	0.0105613	0.0144004	0.0311782	0.0172643	0.00886694	0.0237464	0.0308036
180	0.0140448	0.0190181	0.0174575	0.0058339	0.00865168	0.00896744	0.0125791	0.0272977	0.0152842	0.00760526	0.0204298	0.026805
190	0.0121641	0.0162866	0.0149421	0.00511245	0.00733255	0.00753305	0.0104012	0.023389	0.0126986	0.00660639	0.0173871	0.0229307
200	0.0103298	0.0143663	0.0125846	0.00439691	0.00623373	0.00635336	0.00853224	0.0202741	0.0112784	0.00548444	0.0149748	0.0206372
210	0.00931832	0.0125055	0.0118128	0.00365838	0.00553566	0.00551947	0.00817048	0.017795	0.0101888	0.00483824	0.0130682	0.0185372
220	0.00800829	0.0108866	0.0106002	0.00292966	0.00492066	0.00465671	0.00711776	0.0159094	0.00903382	0.00447072	0.0115576	0.0168613
230	0.00743317	0.0098019	0.00895687	0.00273438	0.00424137	0.00424783	0.00614646	0.0142458	0.00858126	0.00380576	0.0101286	0.0155016
240	0.00654094	0.00887423	0.00818508	0.00245519	0.00382551	0.0037113	0.00564524	0.0128373	0.0077853	0.00353254	0.00929242	0.0139094
250	0.00590771	0.00831183	0.00742759	0.00225147	0.00346655	0.00336666	0.00510425	0.0118259	0.00729302	0.00326386	0.00837344	0.0120651
260	0.00535457	0.00735626	0.00664767	0.00189632	0.00316078	0.00306617	0.0045125	0.0104864	0.00689829	0.00282462	0.00775781	0.0113227
270	0.00507806	0.00697478	0.00628438	0.00159143	0.00282486	0.00272742	0.00419977	0.0100014	0.00608469	0.00257637	0.00704167	0.0106037
280	0.00460956	0.00645597	0.00567217	0.00159485	0.00260071	0.00231252	0.00424501	0.00899833	0.00608554	0.00243848	0.00668033	0.0103018
Fig. 4F: RPM phagocytosis_Butaprost/PGE2 effect (AUC)
control			KO			one-way ANOVA
vehicle.	Butaprost.	PGE2	vehicle.	Butaprost.	PGE2	control: Veh. vs. Buta.	0.0017
0.6314	0.2635	0.4801	2.298	1.7422	2.697	control: Veh. vs. PGE2	0.0031
1.35	0.4285	0.6809	1.347	1.04	1.245	KO: Veh. vs. Buta.	0.9998
0.8228	0.4978	0.7776	1.048	0.7105	1.027	KO: Veh. vs. PGE2	>0.9999
0.6938	0.4349	0.4325	1.2	0.9289	1.463
1.507	0.882	0.8964	3.409	3.02	3.319
1.437	0.6545	0.8035	2.435	2.13	2.157
0.484	0.4307	0.2931	0.7548	1.35	0.8127
1.38	0.7451	0.5442	1.841	2.47	2.01
1.347	0.7166	0.4239	1.964	2.849	1.566
Fig. 4G: BMDM phagocytosis_Butaprost/PGE2 effect (AUC)
control			KO			one-way ANOVA
vehicle.	Butaprost.	PGE2	vehicle.	Butaprost.	PGE2	control: Veh. vs. Buta.	0.0109
6.195	5.339	3.416	7.319	8.629	7.253	control: Veh. vs. PGE2	0.0164
5.015	4.97	2.726	7.146	7.882	8.731	KO: Veh. vs. Buta.	0.9412
7.297	5.884	6.749	8.7	9.77	7.253	KO: Veh. vs. PGE2	0.3802
8.068	5.509	6.415	8.161	11.82	12.26
8.004	6.542	5.986	7.211	10.25	9.412
8.141	6.149	5.605	7.408	10.49	9.823
6.585	3.339	5.661	6.24	3.392	9.464
7.076	3.176	5.267	11.21	3.717	10.06
Fig. 4H: GPRC5B expression in THP1
Control	siG5B	OE G5B	Kruskal-Wallis test
1.045	0.494	1.827	control vs. siG5B	0.3594
1.064	0.548	1.726	control vs. OE G5B	0.3594
0.899	0.593	5.73
Fig. 4I: cAMP production in THP
butaprost (µM)	0					0.1					1					two-way ANOVA
control	25.5813	30.7229	26.2796	27.0456	25.812	47.0191	21.1098	50.8844	26.6598	14.5046	89.7432	58.1153	80.0008	78.0148	103.049	0_control vs. siG5B	0.3688
siG5b	11.8078	7.16778	8.34963	11.8716	12.3943	9.84938	13.0568	11.8503	11.6603	13.8787	29.6623	19.9108	38.3457	32.0432	29.2918	0.1_control vs. siG5B	0.1701
G5B OE	10.7394	20.5716	11.0524	11.8541	18.3384	21.6323	23.8776	53.4713	30.6467	23.7921	84.3703	95.156	131.462	109.265	127.739	1_control vs. siG5B	<0.0001
																0_control vs. OE G5B	0.728
																0.1_control vs. OE G5B	>0.9999
Fig. 4J: RA_GPRC5B expression																1_control vs. OE G5B	0.0135
RA	0h	6h	12h	24h	Kruskal-Wallis test											0_siG5B vs. OE G5B	0.9996
	1.39927	20.5476	104.268		0h vs. 6h	0.3616										0.1_siG5B vs. OE G5B	0.2414
	0.46986		220.086		0h vs. 12h	0.0125										1_siG5B vs. OE G5B	<0.0001
	1.06444		162.36	312.935	0h vs. 24h	<0.0001										control_0 vs 0.1	0.9988
	1.14791	84.2528	141.072	369.204												control_0 vs 1	<0.0001
	0.7649		768.521	460.555												control_0.1 vs 1	<0.0001
	1.14151	120.148	406.433	466.207												siG5B_0 vs 0.1	>0.9999
	1.34476	45.8401	89.6931	526.754												siG5B_0 vs 1	0.1915
	1.06016	29.9294	0.5857	535.13												siG5B_0.1 vs 1	0.2945
																OE G5B_0 vs 0.1	0.4164
																OE G5B_0 vs 1	<0.0001
Fig. 4K: RA_EP2 expression																OE G5B_0.1 vs 1	<0.0001
RA	0h	6h	12h	24h	Kruskal-Wallis test
	3.47064	0.00128	0.00059	0.00035	0h vs. 6h	0.9902
	0.8515	0.00111	0.00019	0.00018	0h vs. 12h	0.0031
	0.71072		0.00109	9e-05	0h vs. 24h	0.0011
	0.84718		0.00092	0.00037
	1.34707		2e-05	0.00029
	1.0188		0.00026	0.00061
	0.43569
	0.93988
Fig. 4L: RA_cAMP production
butaprost (µM)	0						1						two-way ANOVA
basal	33.7843	31.3178	23.3422	25.7221	26.3803	30.5363	98.0334	101.079	98.6875	101.348	118.727	114.083	basal: 0 vs. 1	<0.0001
RA 6h	5.36896	3.51733	3.84514	0.610254	1.23328	4.25978	5.25592	12.8469	5.61732	2.47915	2.6744	7.65791	RA 6h: 0 vs. 1	0.8827
RA 24h	21.8986	24.0352	18.5692	18.5939	16.1061	14.7134	33.2494	29.2251	30.4147	37.6271	32.1193	30.6584	RA24h: 0 vs. 1	0.0004
Fig. 4M: LPS_GPRC5B expression
	BMDM		RPM
LPS	0h	24h	0h	24h	unpaired two-sided t test
	1.39927	0.00639	1.37953	1.08029	BMDM: 0h vs. 24h	<0.0001
	0.46986	0.14477	1.24672	0.08336	RPM: 0h vs. 24h	0.0222
	1.06444	0.05459	1.59941	0.65603
	1.14791	0.24658	0.65218	0.59317
	0.7649	0.22949	1.07183	0.58669
	1.14151	0.37071	0.97318	0.33652
	1.34476	0.00609	0.72061	0.16727
	1.06016	0.18777	0.46438	1.00044
			0.63797	0.65297
			0.5937	1.07236
			1.96665	1.0051
			2.14388	0.64968
Fig. 4N: LPS_GPRC5B expression
	THP1		Blood CD11b+
LPS	0	24	0	24	unpaired two-sided t test
	0.475648	0.308998	1.3175	0.41532	THP1: 0h vs. 24h	0.0262
	1.03316	1.08629	0.84939	0.69178	Blood CD11b: 0h vs. 24h	<0.0001
	0.986534	0.656007	1.0805	0.59148
	2.06269	0.259165	0.9549	0.51196
	0.765548	1.09818	1.21998	0.57311
	0.875739	0.184619	0.90153	0.68024
	0.830778	0.778381	0.82337	0.62351
	1.15333	1.09149	0.95638	0.61447
	0.776901	0.690091
	0.76415	0.805064
	1.95965	0.927346
	1.33811	0.138373
Fig. 4O: LPS_GPRC5B/EP2 expression
Fig. 4P: LPS_PTGER2 expression
	BMDM		RPM
LPS	0h	24h	0h	24h	unpaired two-sided t test
	3.47064	0.18317	1.95611	1.73202	BMDM: 0h vs. 24h	0.009
	0.8515	0.17661	1.51888	0.9825	RPM: 0h vs. 24h	0.2586
	0.71072	0.16075	1.45753	0.81568
	0.84718	0.18433	1.29531	1.20256
	1.34707	0.17927	1.25521	0.73387
	1.0188	0.15793	1.34821	0.71716
	0.43569	0.24852	0.53532	0.66197
	0.93988	0.15893	0.68306	0.96373
			1.06444	1.09756
			0.63869	0.74773
			0.75974	0.73245
			0.55778	0.40838
Fig. 4Q: LPS_cAMP production
butaprost (µM)	0						1						two-way ANOVA
LPS 0h	35.9873	38.0027	47.0437	43.6808	48.4895	45.4341	43.3515	51.9074	50.2834	56.073	46.5478	55.0637	basal: 0 vs. 1	0.0231
LPS 24h	25.1395	33.4148	33.7708	37.8305	38.3494	29.1152	31.3567	35.716	29.3364	34.234	28.7648	36.2059	LPS24h: 0 vs. 1	0.9904

## Sheet: Fig. 5
Fig. 5A: PTGER2 expression in RPM
Control	M-G5b-KO	two-sided Mann-Whitney test
1.19	1.18	control vs. ko	0.766
0.99	1.08
0.85	1.13
1.07	0.81
1.06	0.81
0.88	0.64
0.94	0.54
0.97	0.53
1.09	0.5
1.08	1.23
0.98	1.23
0.95	1.12
Fig. 5B: PTGER2 expression in BMDM
Control	M-G5b-KO	two-sided Mann-Whitney test
0.53	1.15	control vs. ko	0.7512
0.95	1.31
1.08	0.65
0.84	0.88
0.68	1.31
1.45	2.42
1.01	0.83
1.07	1.04
1.34	1.04
1.14	1.1
1.3	1.1
1.04	0.88
0.86	0.86
0.89	0.88
1.29	1.69
Fig. 5C: EP2 expression
Fig. 5E: HA in WGA
EP2	EP2+GPRC5B	two-sided Mann-Whitney test
5.49503	2.60281	EP2 vs. EP2+GPRC5B	<0.0001
2.74365	8.51367
0.42741	1.86487
8.31999	6.54366
0.18456	11.2728
1.14103	0.65149
0.20769	2.02222
0.41496	2.6478
0.22447	4.13812
1.38274	1.85013
1.26264	3.01208
0.63738	2.13132
1.78784	1.79097
1.3668	9.48135
1.10228	2.20289
1.4028	3.15198
2.89314	1.70427
0.48485	1.65425
3.70388	0.98301
2.18102	6.7477
0.14289	4.23586
0.29305	6.38335
3.67351	10.7682
0.38529	7.32441
3.15966	10.6373
4.90027	16.7681
1.05755
2.34282
0.99066
0.2075
0.15409
3.11717
0.67878
1.36408
0.98808
2.12362
Fig. 5F: EP2(ec) RLU_RPM
Control	M-G5b-KO	unpaired two-sided t test
0.0975	0.0942	control vs. M-G5b-KO	<0.0001
0.1502	0.0986
0.1215	0.12
0.1014	0.0911
0.1194	0.107
0.1215	0.0899
0.1293	0.104
0.1552	0.1119
0.166	0.1157
0.1473	0.1191
0.1081	0.1289
0.1122	0.1206
0.1358	0.123
0.1423	0.1059
Fig. 5G: EP2(ec) RLU_BMDM
Control	M-G5b-KO	unpaired two-sided t test
0.2102	0.1419	control vs. M-G5b-KO	0.0054
0.2136	0.1712
0.1957	0.1375
0.202	0.1495
0.2042	0.1516
0.1789	0.1476
0.2268	0.1531
0.1919	0.1875
0.2295	0.1211
0.1763	0.1058
0.22	0.1027
0.1948	0.1082
0.1741	0.1224
0.1939	0.1201
0.2338	0.1413
0.2398	0.1463
Fig. 5I: EP2(ec) in CD11b
Control	M-G5b-KO	EP2-KO	Kruskal-Wallis test
138.03	173.69	79.41	control vs. M-G5b-KO	<0.0001
150.45	136.38	72.44	control vs. EP2-KO	<0.0001
163.32	144.66	69.91
148.16	165.93	87.67
176.14	79.57	64.2
135.01	80.67	87.52
140.94	61.84	81.18
189.42	51.36
170.17	192.85
128.61	79.65
114.97	88.82
213	155.43
93.57	112.97
360.05	173.69
163.44	136.38
233.03	144.66
128.73	165.93
166.07	79.57
257.22	80.67
238.75	61.84
195.43	51.36
202.26	192.85
138.03	79.65
150.45	88.82
163.32	155.43
148.16	112.97
176.14	96.76
135.01	99.11
140.94	143.24
189.42	104.78
170.17	88.64
128.61	182.13
114.97	113.02
213	82.23
93.57	112.35
360.05	157.04
163.44	104.41
233.03
128.73
166.07
257.22
238.75
195.43
202.26
Fig. 5K: EP2 coloc. (Pearson)
	Control														M-G5b-KO														unpaired two-sided t test correction for multiple testing: control vs. ko
CD11b	0.904	0.759	0.767	0.74	0.725	0.857	0.746	0.815	0.69	0.805	0.85	0.851	0.862	0.881	0.71	0.784	0.596	0.795	0.526	0.515	0.787	0.583	0.685	0.724	0.631	0.797	0.473	0.748	CD11b	0.00133
GM130	0.471	0.394	0.446	0.322	0.375	0.421	0.383	0.458	0.388	0.438	0.322	0.394	0.427	0.412	0.43	0.395	0.624	0.549	0.563	0.498	0.428	0.617	0.481	0.617	0.444	0.562	0.795	0.463	GM130	0.000925413
Calret.	0.596	0.449	0.629	0.672	0.649	0.732	0.539	0.599	0.644	0.08	0.667	0.477	0.806	0.838	0.646	0.779	0.817	0.739	0.836	0.806	0.706	0.776	0.783	0.699	0.65	0.793	0.688	0.634	Calret.	0.012588

## Sheet: Fig. 6
Fig. 6D: co-IP_G5B-wt, G5B-mut7
Fig. 6E: cAPM
butaprost (µM)	0			1			Kruskal-Wallis test
	EV	G5B-wt	G5B-mut7	EV	G5B-wt	G5B-mut7	butaprost 1	EV vs. G5B-wt	0.0216
	29980.4	207282	21115.3	58509.9	613627	82203.9		EV vs. G5B-mut7	>0.9999
	21921.3	185845	31431.1	69147.9	548831	73661.1	butaprost 1	EV vs. G5B-wt	0.0047
	19342.3	188746	19987	69792.6	657791	87845.3		EV vs. G5B-mut7	0.3396
	29496.8	183427	31269.9	78657.8	614594	79624.9
Fig. 6F: co-IP_G5B-wt, G5B-mut7, G5B-mut_set1, G5B-mut_set2, G5B-mut_set3
Fig. 6G: cAMP
butaprost (µM)	0						1
	EV	G5B-wt	G5B-mut7	G5B-mut_set1	G5B-mut_set2	G5B-mut_set3	EV	G5B-wt	G5B-mut7	G5B-mut_set1	G5B-mut_set2	G5B-mut_set3	Kruskal-Wallis test
	1.43026	1.25547	0.51583	1.47928	0.778009	0.522223	6.29227	10.1525	3.49357	5.01073	10.5042	5.76365	Butaprost 0	G5B-wt vs. EV	0.4429
	1.33221	1.19792	0.515829	1.41747	0.637327	0.581906	3.3735	9.71337	3.88791	4.60574	7.46034	6.45426		G5B-wt vs. G5B-mut7	>0.9999
	1.04445	1.09774	0.573381	1.49846	0.703404	0.535013	3.8467	8.62842	4.10745	4.95662	8.79894	5.07517		G5B-wt vs. G5B-mut_set1	>0.9999
	0.965582	1.15316	0.51583	1.47928	0.784402	0.485988	4.6112	9.1272	3.81757	5.00909	6.11961	5.83186		G5B-wt vs. G5B-mut_set2	>0.9999
	1.21817	1.06363	0.426304	1.58373	0.652248	0.507303	5.7331	11.7618	3.9689	4.90251	8.03585	4.63394		G5B-wt vs. G5B-mut_set3	0.1024
	1.24953	2.92546	1.64157	0.492005	2.51078	0.930899	9.18248	17.5403	5.18399	2.74584	13.6485	6.11489	Butaprost 1	G5B-wt vs. EV	0.0215
	0.980881	3.37061	1.70092	0.43109	2.60215	0.765337	8.57646	18.3681	4.43271	3.18005	13.9739	5.76502		G5B-wt vs. G5B-mut7	<0.0001
	1.01524	3.68143	1.8946	0.448271	2.64666	0.554482	7.23322	17.7402	6.40072	3.03011	14.9944	5.89466		G5B-wt vs. G5B-mut_set1	<0.0001
	0.957451	3.63926	2.05704	0.513871	2.62948	0.638823	8.84355	18.9538	5.92746	2.96295	16.7437	5.10121		G5B-wt vs. G5B-mut_set2	>0.9999
	1.13082	3.70017	1.81963	0.446709	2.95202	0.49669	8.30625	23.463	6.10239	3.04573	19.2571	6.62876		G5B-wt vs. G5B-mut_set3	0.0066
Fig. 6I: HA in WGA
EV	G5B-wt	G5B-mut7	G5B-mut_set1	G5B-mut_set2	G5B-mut_set3	Kruskal-Wallis test
5.49503	2.60281	2.6105	2.54035	0.16626	5.36979	G5B-wt vs. EV	0.0001
2.74365	8.51367	0.30925	1.54017	0.73723	2.32971	G5B-wt vs. G5B-mut7	0.0194
0.42741	1.86487	0.55578	0.828	2.13882	7.53508	G5B-wt vs. G5B-mut_set1	0.0013
8.31999	6.54366	3.12531	1.79662	2.63163	10.7722	G5B-wt vs. G5B-mut_set2	0.6984
0.18456	11.2728	11.2895	2.06119	3.69356	1.71961	G5B-wt vs. G5B-mut_set3	>0.9999
1.14103	0.65149	8.87	1.97806	6.20706	2.40393
0.20769	2.02222	6.93314	1.83891	9.77352	11.1038
0.41496	2.6478	3.03288	11.4634	2.02105	2.03646
0.22447	4.13812	3.01157	1.38437	1.37585	0.23813
1.38274	1.85013	0.9742	0.99877	7.34728	5.12428
1.26264	3.01208	0.18105	1.19696	10.1534	3.57013
0.63738	2.13132	0.40402	1.58522	9.84829	1.75514
1.78784	1.79097	0.32197	0.96539	0.58757	0.84704
1.3668	9.48135	4.51424	0.2964	0.75082	9.34414
1.10228	2.20289	1.17655	1.37347	7.18105	15.1046
1.4028	3.15198	4.80578	0.24728	1.04701	6.31831
2.89314	1.70427	1.53659	0.62696	2.20487	2.78689
0.48485	1.65425	0.24258	1.92267	4.41575	3.9955
3.70388	0.98301	0.29496	1.42474	2.45127	6.39396
2.18102	6.7477	5.35318	1.69625	0.97637	0.96637
0.14289	4.23586	0.84575	1.72143	2.38626	6.36335
0.29305	6.38335	2.89179	4.57586	1.14018	1.0853
3.67351	10.7682	1.24293	5.29515	10.2258	1.84257
0.38529	7.32441	1.17737	3.06197	2.3078	0.54214
3.15966	10.6373	0.37854	1.06298	0.32467	6.54511
4.90027	16.7681	5.16398	2.0892	3.21988	3.17357
1.05755		6.6547	1.61316	2.29683	2.33734
2.34282		0.62475	2.2302	2.31688	0.38382
0.99066		1.63793	2.13815	1.32826	11.4216
0.2075		3.38356	0.24251	1.46613	0.18084
0.15409		0.25832	1.52038	4.62995
3.11717			1.24409	3.45932
0.67878			0.23275	5.16158
1.36408			0.34687	3.10092
0.98808			2.60582	2.1767
2.12362			2.53223
			1.02814

## Sheet: Fig. 7
Fig. 7A: cAMP_decoy peptide
EP2+Glo+EV						EP2+Glo+GPRC5B
butaprost 0	butaprost 1µM	butaprost 0	butaprost 1µM	butaprost 0	butaprost 1µM	butaprost 0	butaprost 1µM	butaprost 0	butaprost 1µM	butaprost 0	butaprost 1µM	Kruskal-Wallis test
None	None	Control 0.1 μM	Control 1 μM	Target 0.1 μM	Target 1 μM	None	None	Control 0.1 μM	Control 1 μM	Target 0.1 μM	Target 1 μM	EP2+Glo+EV	None butaprost 1 vs. none butaprost 0	0.0118
215472	1.6326e+06	1.53168e+06	1.67351e+06	1.55506e+06	1.4781e+06	479648	3713281	3579805	3238114	3214345	3791599		None butaprost 1 vs. control 0.1 butaprost 1	>0.9999
207873	1.62013e+06	1.56636e+06	1.5535e+06	1.52642e+06	1.61954e+06	388278	3.49236e+06	3.77528e+06	3.5426e+06	2.61391e+06	2.63125e+06		None butaprost 1 vs. control 1 butaprost 1	>0.9999
197158	1.49116e+06	1.59889e+06	1.58487e+06	1.6739e+06	1.43797e+06	1.00313e+06	3.41558e+06	3.2949e+06	3.476e+06	2.93867e+06	2.5691e+06		None butaprost 1 vs. target 0.1 butaprost 1	>0.9999
182157	1.45044e+06	1.41635e+06	1.38888e+06	1.46797e+06	1.3505e+06	481986	3720670	3.47407e+06	3.43762e+06	2.71599e+06	2.64547e+06		None butaprost 1 vs. target 1 butaprost 1	>0.9999
207094	1.30705e+06	1.34972e+06	1.40524e+06	1.3994e+06	1.34582e+06	568681	4724400	3169926	4126106	3151418	2502081	EP2+Glo+GPRC5B	None butaprost 1 vs. none butaprost 0 butaprost 1	<0.0001
161116	1.08203e+06	1.1549e+06	1.04287e+06	1.18276e+06	1.08437e+06	521730	3.6977e+06	3.7019e+06	3878489	2.93147e+06	2.66593e+06		None butaprost 1 vs. control 0.1 butaprost 1	0.5286
													None butaprost 1 vs. control 1 butaprost 1	0.7631
													None butaprost 1 vs. target 0.1 butaprost 1	0.0185
Fig. 7B: co-IP_decoy peptide													None butaprost 1 vs. target 1 butaprost 1	0.0137
Fig. 7C: co-IP
None	Control	Target	one-way ANOVA
1.56247	1.91939	0.798236	None vs. Control	0.8357
1.32191	0.927629	0.478373	None vs. Target	0.0419
1.96206	1.87254	0.869341
1.14859	0.62692	0.346689
Fig. 7D: cAMP_BMDM
butaprost 0	butaprost 1µM	butaprost 1µM	butaprost 1µM	butaprost 1µM	butaprost 1µM	Kruskal-Wallis test
None	None	Control 0.1 μM	Control 1 μM	Target 0.1 μM	Target 1 μM	None butaprost 1 vs. none butaprost 0	0.0003
22.2609	52.0439	39.8238	60.2431	42.4151	27.4447	None butaprost 1 vs. target 0.1 butaprost 1	>0.9999
20.8761	53.2968	43.333	42.0635	40.977	37.3464	None butaprost 1 vs. target 1 butaprost 1	0.0255
28.8849	55.3645	44.429	43.0761	44.2182	40.4444	None butaprost 1 vs. control 0.1 butaprost 1	>0.9999
28.782	50.2793	47.8862	39.8238	45.2827	42.3144	None butaprost 1 vs. control 1 butaprost 1	>0.9999
33.0795	43.2815	45.607	45.0142	48.4016	30.4369
15.5248	56.6299	61.9139	45.77	47.2076	30.8377
Fig. 7E: cAMP_RPM
butaprost 0	butaprost 1µM	butaprost 1µM	butaprost 1µM	butaprost 1µM	butaprost 1µM	Kruskal-Wallis test
None	None	Control 0.1 μM	Control 1 μM	Target 0.1 μM	Target 1 μM	None butaprost 1 vs. none butaprost 0	0.0002
5.93671	44.3057	27.1263	27.1263	31.6186	26.3013	None butaprost 1 vs. target 0.1 butaprost 1	0.5209
4.20162	36.6366	39.2498	39.2498	27.2555	25.7755	None butaprost 1 vs. target 1 butaprost 1	0.0091
5.45005	35.6915	35.6915	35.6915	28.5818	16.4902	None butaprost 1 vs. control 0.1 butaprost 1	>0.9999
4.75413	37.3396	30.5479	30.5479	31.0971	22.6989	None butaprost 1 vs. control 1 butaprost 1	>0.9999
5.64778	33.2361	36.0751	36.0751	28.2779	20.641
5.58772	37.2067	35.1028	35.1028	31.3567	23.6906
Fig. 7F: phagocytosis_control BMDM
min	None			Control peptide			Target peptide
0	0.0142662	0.012984	0.0148239	0.0180536	0.0149833	0.01162	0.0173514	0.0141354	0.0130672
10	0.0172441	0.0141291	0.0156884	0.0225082	0.0178461	0.0169064	0.0201738	0.0150056	0.0138774
20	0.0194706	0.0156575	0.0169528	0.0220899	0.0187234	0.0182555	0.0207846	0.0169642	0.0182761
30	0.0223167	0.0188107	0.0205062	0.0246892	0.0213269	0.0211485	0.0226444	0.0199949	0.0225603
40	0.0257746	0.0229063	0.0246954	0.0274045	0.0252412	0.0248137	0.0267493	0.0246005	0.0289423
50	0.0296291	0.0273053	0.0290613	0.031049	0.0292193	0.0290221	0.0314917	0.029803	0.033928
60	0.0343739	0.0318301	0.0335468	0.0344203	0.0340305	0.0333926	0.0363181	0.0355762	0.0409727
70	0.0387585	0.0367251	0.0371972	0.0384778	0.0392568	0.038492	0.0416872	0.0412008	0.0485173
80	0.0430402	0.0420947	0.0419073	0.0419732	0.0444464	0.0431404	0.047048	0.0478632	0.0550287
90	0.0479413	0.0468035	0.0463634	0.0456208	0.0500108	0.047896	0.0521253	0.0543273	0.0620197
100	0.052296	0.0519236	0.050155	0.0486362	0.0555321	0.0522118	0.0573688	0.0597091	0.0681081
110	0.0558317	0.0562133	0.0541573	0.0518825	0.0602384	0.0564282	0.0617473	0.0650256	0.0745638
120	0.0590628	0.0601995	0.0567098	0.0539677	0.0649307	0.0606466	0.0661211	0.0706019	0.0816599
130	0.0621915	0.0639645	0.0598225	0.0560223	0.0680976	0.0634076	0.0697189	0.0755782	0.0871005
140	0.0641689	0.0671534	0.062091	0.0576515	0.0719955	0.0658174	0.0728617	0.080001	0.0916582
150	0.0665809	0.0693209	0.0628192	0.0584298	0.0750837	0.0683723	0.0756822	0.0836949	0.0952068
160	0.0680808	0.072032	0.0646635	0.059248	0.0774772	0.0702928	0.0780441	0.0875059	0.0977289
170	0.0687676	0.0732983	0.0650216	0.059563	0.0790467	0.0713258	0.0787942	0.090174	0.100363
180	0.068962	0.0739564	0.0638204	0.0591525	0.0807436	0.0720601	0.0802423	0.0918198	0.101638
190	0.0685407	0.0737162	0.063848	0.0577931	0.0813548	0.0715655	0.0804023	0.0928314	0.101898
200	0.0671988	0.0735775	0.0619362	0.0565643	0.0807081	0.0707542	0.0795135	0.0926789	0.102143
210	0.0657492	0.0717684	0.0607763	0.0558197	0.080085	0.0693215	0.0776426	0.0916698	0.0992864
220	0.0642257	0.0696209	0.0580604	0.0537108	0.077811	0.0669603	0.0762238	0.0905563	0.0963578
230	0.0616115	0.0672403	0.0566468	0.0523969	0.0764013	0.0655113	0.0731994	0.0868898	0.0921714
240	0.0590335	0.0643143	0.0540681	0.0506582	0.0741015	0.0623494	0.069905	0.0836573	0.0884544
250	0.0565121	0.0612918	0.0517444	0.048609	0.0701549	0.0594862	0.0666828	0.0800635	0.0836287
260	0.0531504	0.0578246	0.0488138	0.0473673	0.0667818	0.0570284	0.0637738	0.0748795	0.0795378
270	0.0504581	0.0546568	0.0464368	0.0447705	0.062927	0.0535651	0.0605062	0.0702513	0.0729722
280	0.0472655	0.0515103	0.0439094	0.0432333	0.0598245	0.0509504	0.0572607	0.0654876	0.0682887
290	0.045268	0.0482023	0.0420104	0.0418621	0.0560101	0.0484032	0.0538629	0.0610084	0.06358
300	0.0427417	0.0451992	0.0401226	0.0405772	0.0531552	0.0459342	0.0505424	0.0571511	0.0589508
310	0.0405452	0.042667	0.0381086	0.0392139	0.0497513	0.043565	0.0480494	0.0530201	0.0543962
320	0.0386831	0.0401395	0.0361639	0.0379154	0.0476318	0.0415897	0.0457359	0.0492673	0.0509594
330	0.0370748	0.0381132	0.0350461	0.0373014	0.0442944	0.039368	0.0426945	0.0459041	0.0467636
340	0.0357681	0.0360427	0.0336362	0.0365437	0.0419546	0.0380293	0.0407183	0.0429378	0.0446416
350	0.0343004	0.0339712	0.0325919	0.0363633	0.0394935	0.036514	0.0387256	0.0399451	0.0417628
Fig. 7G: phagocytosis_M-G5B-KO BMDM
min	None			Control peptide			Target peptide
0	0.0174728	0.0166306	0.0177685	0.0139483	0.0110688	0.0180074	0.0174592	0.0160927	0.0158464
10	0.018332	0.0174931	0.0184415	0.0147716	0.0142763	0.0173546	0.0185665	0.0174741	0.0183371
20	0.0192937	0.0201607	0.01944	0.016342	0.0165689	0.0193493	0.0188394	0.0191177	0.0193561
30	0.0270905	0.0217726	0.0228853	0.0189195	0.0191151	0.0224333	0.0210934	0.0343285	0.0202878
40	0.0259128	0.0235951	0.024143	0.0223385	0.0227134	0.0266916	0.0223126	0.0341102	0.0226933
50	0.0289167	0.0261788	0.0281788	0.026575	0.0271341	0.030785	0.0249545	0.0239284	0.0246074
60	0.0332732	0.0294908	0.0331179	0.0311418	0.0320956	0.0350146	0.0293197	0.0265759	0.0274505
70	0.0379359	0.0343192	0.0389519	0.0361025	0.0373299	0.0398939	0.0342091	0.0295696	0.0310239
80	0.0430632	0.0392624	0.0444515	0.0414827	0.0425514	0.0443874	0.040056	0.0334564	0.035063
90	0.048438	0.0439889	0.0515267	0.0467868	0.0482793	0.0488173	0.0451056	0.0371631	0.0392893
100	0.053698	0.0494309	0.0580983	0.0514717	0.0535922	0.0529845	0.050662	0.0414589	0.0435326
110	0.0585388	0.054271	0.0655884	0.0560932	0.0581275	0.0567343	0.0561622	0.0454196	0.0474403
120	0.0622436	0.0584549	0.0713838	0.0599356	0.062546	0.0598316	0.0612061	0.048781	0.0510719
130	0.0662573	0.0627099	0.0770066	0.0636959	0.0662746	0.0630278	0.0648581	0.0518258	0.0542497
140	0.0699303	0.0656167	0.083072	0.0675739	0.0705079	0.064852	0.0684346	0.054618	0.0565809
150	0.0721073	0.0687335	0.0877099	0.0698566	0.0741275	0.0661972	0.070634	0.0559001	0.0582142
160	0.0740034	0.0711935	0.0912303	0.0719112	0.0763769	0.0678162	0.0730606	0.0578959	0.0594848
170	0.074949	0.0726183	0.0943464	0.0723904	0.0782537	0.0681879	0.0734346	0.0584351	0.0590017
180	0.0747557	0.0737594	0.0963717	0.07319	0.0786392	0.0671095	0.0739123	0.0579429	0.0600055
190	0.073101	0.0736224	0.0968653	0.0729632	0.0787312	0.0660033	0.0717846	0.0580918	0.0585075
200	0.0712613	0.0728546	0.0966615	0.0712477	0.0782546	0.0639797	0.0705418	0.056716	0.0579285
210	0.0695066	0.0720911	0.0950936	0.0694036	0.0765013	0.062024	0.0690867	0.055153	0.0564946
220	0.0669413	0.0704964	0.0930146	0.0675105	0.0745562	0.0590765	0.0645719	0.0534066	0.0542012
230	0.0637713	0.0679848	0.0895061	0.0642985	0.070919	0.0563472	0.060533	0.0514803	0.0516143
240	0.0609542	0.0648637	0.0856542	0.0612412	0.0678987	0.0536987	0.0575075	0.0488044	0.0485973
250	0.0574922	0.0615463	0.0808178	0.0581554	0.0634879	0.049826	0.0538761	0.0461758	0.0462882
260	0.0540668	0.0583653	0.0768166	0.0547355	0.0597937	0.0480822	0.050244	0.0435605	0.0439382
270	0.0512613	0.0550525	0.0719684	0.0511926	0.055042	0.0450647	0.0472202	0.041453	0.0415157
280	0.0486374	0.0522351	0.0673382	0.0481118	0.0518947	0.0421786	0.0440825	0.0389589	0.0393336
290	0.0464437	0.0498079	0.0628553	0.0451298	0.0480275	0.0396898	0.0414277	0.0374397	0.0379499
300	0.0439195	0.0465686	0.0590075	0.0424575	0.045259	0.0379872	0.0391103	0.0350895	0.0359578
310	0.0418078	0.0446272	0.0549939	0.0404016	0.0419332	0.0360487	0.0374544	0.033311	0.0346295
320	0.0398185	0.0423471	0.0518131	0.0383223	0.0387124	0.0342127	0.0360827	0.0318987	0.0339388
330	0.0387464	0.0405575	0.0483094	0.0364481	0.0365125	0.0326737	0.0349136	0.0307582	0.0320434
340	0.0374565	0.0394595	0.0459416	0.0348704	0.0342076	0.0316994	0.0335532	0.0299495	0.0320288
350	0.0370396	0.0382353	0.0437979	0.0335545	0.0325681	0.0308888	0.0329026	0.0295423	0.0311372
Fig. 7H: phagocytosis (AUC)
control			M-G5b-KO
None	Control peptide	Target peptide	None	Control peptide	Target peptide	Kruskal-Wallis test
1.654	1.744	2.187	1.977	1.688	2	control: None vs. Control peptide	0.065
1.531	2.015	1.929	1.951	1.38	1.497	control: None vs. Target peptide	0.0002
1.58	1.574	1.747	1.968	1.77	1.554	M-G5b-KO: None vs. control peptide	0.07
1.375	1.71	2.336	1.587	1.699	1.657	M-G5b-KO: None vs. Target peptide	0.2048
1.291	1.658	1.775	1.757	1.696	1.37
1.399	1.578	2.353	1.975	2.071	1.578
1.485	2.019	1.735	2.048	1.803	1.436
1.534	1.922	2.522	2.007	1.283	1.451
1.782	1.75	3.748	2.585	1.818	1.482

## Sheet: Supplemetary Fig. 1
Supplemetary Fig. 1A: leukocytes in blood
	control								M-G5b-KO									two-way ANOVA: control vs. M-G5b-KO
all CD45+	1240	16535	19761	43100	59144	34996	75189	106168	12325	18093	19979	31215	29736	80283	37138	56987	91991	all CD45+	0.9956
Ly6G+	105	4055	2275	2890	602	1659	11995	5175	1055	5170	297	586	149	11971	2688	5247	12443	Ly6G+	>0.9999
F4/80+	30	261	1223	942	4757	829	35	0	136	0	487	3468	2828	0	41	0	0	F4/80+	>0.9999
Ly6C+	30	302	540	749	1437	1393	7360	4436	340	233	865	905	777	8329	2192	2942	5272	Ly6C+	>0.9999
Supplemetary Fig. 1B: leukocytes in spleen
	control								M-G5b-KO									two-way ANOVA: control vs. M-G5b-KO
all CD45+	20570947	24139256	30032066	35909611	52469287	27926164	57623619	58756129	16632595	31322654	44004959	65304780	76884061	35075150	25069360	58568230	58663309	all CD45+	0.3572
Ly6G+	844815	1207722	510952	686655	468864	1359484	1177397	1459962	696046	1324914	279143	460808	616291	1485242	1180131	1419904	1621503	Ly6G+	>0.9999
F4/80+	35447	53170	277522	370672	53170	16212	10328	0	14501	39064	352252	508070	609040	17833	13113	29972	20656	F4/80+	>0.9999
Ly6C+	496255	448149	153026	109379	372191	1132517	1611175	1602039	343189	589212	139572	419454	326271	1312006	917880	1933167	1638717	Ly6C+	>0.9999
Supplemetary Fig. 1C: leukocytes in peritoneal cavity
	control							M-G5b-KO									two-way ANOVA: control vs. M-G5b-KO
all CD45+	1988744	1700891	1469404	0	2704599	3279199	0	1003029	769723	2587287	3977849	0	2693955	3433206	2124644	2290788	all CD45+	0.5175
Ly6G+	34606	623	347	3087	2600	327	721	17838	19345	268	2523	808	1853	22794	5385	2802	Ly6G+	>0.9999
F4/80+	558016	600632	497777	3197414	895554	744352	795279	296381	362123	1048212	889654	667925	661677	990876	584495	608363	F4/80+	0.7859
Ly6C+	69211	3741	9016	15437	260	0	0	55571	19345	7774	16942	18172	232	670	828	255	Ly6C+	>0.9999
Supplemetary Fig. 1D: leukocytes in blood
	control								M-G5b-KO									two-way ANOVA: control vs. M-G5b-KO
CD19+	3753	1036	492	917	1854	1202	1382	2010	828	892	227	560	473	1611	347	1911	1299	CD19+	0.0831
TCRβ+	1377	609	539	915	1232	795	850	1639	428	525	386	441	562	943	292	1859	1122	TCRβ+	0.6528
Supplemetary Fig. 1E: leukocytes in spleen
	Control spleen								M-G5b-KO									two-way ANOVA: control vs. M-G5b-KO
CD19+	13138273	33244218	24444984	30170714	50212893	9561796	13174968	24754034	16306936	16037895	44786739	91467878	83751408	7492629	13036876	24375756	47908751	CD19+	0.2589
TCRβ+	9137780	8254240	12224984	16307238	18533601	4621152	8789168	12568086	10017259	10097015	29278509	30680705	27805199	4092817	7494579	9954881	20500983	TCRβ+	0.7991
Supplemetary Fig. 1F: leukocytes in peritoneal cavity
	control							M-G5b-KO									two-way ANOVA: control vs. M-G5b-KO
CD19+	0	1226439	1313370	6340861	998921	1788454	1624085	2037545	959399	0	4364633	3972174	1022793	1308026	954900	1635550	CD19+	0.9866
TCRβ+	1679886	203241	287518	859443	150173	351763	100405	292275	158290	300890	347946	370499	267984	169375	130786	108697	TCRβ+	0.8847
Supplemetary Fig. 1G: qRT-PCR_Il6
contr basal	contr LPS	KO basal	KO LPS	two-way ANOVA
0.905425	1.96791	0.631418	1.39152	control basal vs. control LPS	0.0012
1.10701	2.29209	0.589134	1.4012	M-G5b-KO basal vs. M-G5b-KO LPS	<0.0001
0.997692	3.08799	0.92445	1.59844	control basal vs. M-G5b-KO basal	0.9437
1.1434	4.70219	0.8971	3.87268	control LPS vs. M-G5b-KO LPS	0.5257
0.9548	6.9323	1.1199	4.4485
0.9159	9.6688	2.2868	7.4299
1.6358	2.67586	2.67586	7.83536
0.7423		2.0562	7.9447
0.8236	3.7842	0.8706	8.0556
1.16473	2.8481	3.18215	6.32033
0.8351	5.1337	0.0005	4.9588
1.0281	0.001	1.7053	4.8232
Supplemetary Fig. 1H: RNA sequencing_general macrophage marker
	Control			M-G5b-KO			two-sided Mann-Whitney test: control vs. M-G5b-KO
Adgre1	2961	2953	2798	2805	2708	2976	Adgre1	0.476
Ccr2	1276	1261	1159	1083	1044	1172	Ccr2	0.0663
Cd14	1172	1135	1071	1115	1049	1151	Cd14	0.6432
Cd68	1069	1054	984	1002	962	1032	Cd68	0.3266
Csf1r	3240	3244	3112	3102	2911	3283	Csf1r	0.4366
Itgam	1034	979	980	959	906	1046	Itgam	0.5737
Mertk	1550	1578	1559	1615	1585	1669	Mertk	0.0794
Msr1	3026	3115	2931	2953	2796	2913	Msr1	0.1266
Hprt	703	661	647	645	575	661	Hprt	0.2386
Gapdh	435	499	489	423	505	442	Gapdh	0.6078
Actb	1785	1752	1651	1712	1661	1791	Actb	0.8919
Gprc5b(Ex2)	300.371	252.269	235.348	2.8658	21.9957	16.691	Gprc5b(Ex2)	0.00025417
Supplemetary Fig. 1I: RNA sequencing_M1 marker
	Control			M-G5b-KO			two-sided Mann-Whitney test: control vs. M-G5b-KO
Cd68	1069	1054	984	1002	962	1032	Cd68	0.4
Cd80	529	471	490	529	500	528	Cd80	0.5
Cd86	854	962	888	974	661	888	Cd86	>0.9999
H2-Aa	995	978	897	898	868	1102	H2-Aa	>0.9999
H2-Eb1	912	954	839	831	794	1002	H2-Eb1	0.7
IL1b	46	20	21	73	88	41	IL1b	0.2
IL6	57	42	45	54	49	67	IL6	0.4
Itgax	30	25	29	24	20	32	Itgax	0.7
Nlrp3	967	777	768	895	909	885	Nlrp3	0.7
Ptgs2	2	4	3	11	51	21	Ptgs2	0.1
Tlr2	1026	921	781	971	985	1044	Tlr2	0.4
Tnf	53	62	44	51	61	66	Tnf	0.7
Supplemetary Fig. 1J: RNA sequencing_M2 marker
	Control			M-G5b-KO			two-sided Mann-Whitney test: control vs. M-G5b-KO
Arg1	1005	1102	1064	1014	856	993	Arg1	0.2
CD163	720	541	565	708	786	667	CD163	0.4
Cd36	2194	2104	2043	2054	1897	2160	Cd36	0.7
Chil3	132	188	125	83	147	291	Chil3	>0.9999
Clec10a	528	478	530	533	504	545	Clec10a	0.4
IL10	5	11	7	13	10	33	IL10	0.2
IL4ra	1250	1256	1275	1238	1381	1221	IL4ra	0.7
Mrc1	1442	1245	1097	1204	1210	1369	Mrc1	>0.9999
Pparg	34	44	59	33	30	35	Pparg	0.2
Retnla	555	527	499	489	442	494	Retnla	0.1
Stat6	1960	1938	1907	1912	1868	1923	Stat6	0.4
Tgfb1	1425	1416	1385	1373	1332	1382	Tgfb1	0.1
Supplemetary Fig. 1K: TCTβ+_bacteria peritonitis
	Control					M-G5b-KO					two-way ANOVA: control vs. M-G5b-KO
0h	203241	287518	150173	351763	100405	158290	267984	169375	130786	108697	0h	0.8123
24h	819338	384587	827801	611174		804694	758000	443382	584524		24h	0.9892
Supplemetary Fig. 1L: Ly6G+_bacteria peritonitis
	Control					M-G5b-KO					two-way ANOVA: control vs. M-G5b-KO
0	1815.35	1301.94	3854.9	2694.56	1498.58	1804.78	1948.97	12339.9	5776.5	1839.92	0h	>0.9999
24	4.79291e+06	5.3477e+06	4.46951e+06	3.14734e+06		4.98373e+06	4.31643e+06	5.57744e+06	3.16005e+06		24h	0.9857

## Sheet: Supplemetary Fig. 2
Supplemetary Fig. 2A: Phagocytosis_LysMCre-neg vs. LysMCre-pos
min	LysMCre-neg					LysMCre-pos					two-way ANOVA: LysMCre-neg vs. LysMCre-pos
10	0.0401366	0.0368613	0.03798	0.0370603	0.0361428	0.0361577	0.0430533	0.0405618	0.0372169	0.0263992	10	>0.9999
20	0.0397388	0.0361122	0.0371105	0.0364698	0.036473	0.03531	0.0416818	0.0387766	0.0383381	0.0257872	20	>0.9999
30	0.0402014	0.0366817	0.0375123	0.0366417	0.0367081	0.0346502	0.0422562	0.039618	0.0376892	0.0261615	30	>0.9999
40	0.0410068	0.0373113	0.0382196	0.0374001	0.0375911	0.0349518	0.0431522	0.0409642	0.0392959	0.0272003	40	>0.9999
50	0.0428097	0.0387327	0.0397888	0.0383671	0.0386576	0.0357465	0.04522	0.0429226	0.0415976	0.0286319	50	>0.9999
60	0.0445928	0.040733	0.0417835	0.0403713	0.0403729	0.0364936	0.0479628	0.0456625	0.0442105	0.0305657	60	>0.9999
70	0.0476713	0.043376	0.0442041	0.0429224	0.0427088	0.0376161	0.0514882	0.0492909	0.0477071	0.0335678	70	>0.9999
80	0.0512177	0.0468613	0.047804	0.0458005	0.0459898	0.0388785	0.0558448	0.0537868	0.0522436	0.0372914	80	>0.9999
90	0.0553711	0.0502506	0.0510266	0.0492946	0.0492887	0.0397274	0.0604666	0.0585076	0.0568356	0.0412738	90	>0.9999
100	0.0598326	0.0546071	0.0551903	0.053365	0.0531603	0.0408337	0.0659314	0.0641422	0.0621767	0.0467931	100	>0.9999
110	0.0651714	0.0592907	0.0596918	0.0574567	0.0574238	0.0419838	0.0723011	0.0704618	0.0682504	0.0533195	110	>0.9999
120	0.0700032	0.0634741	0.0636438	0.061708	0.0613941	0.0428951	0.0782224	0.0762647	0.0737439	0.0592944	120	>0.9999
130	0.0751572	0.067853	0.0683672	0.06591	0.0656643	0.0438268	0.0854888	0.0829335	0.0801458	0.0669678	130	>0.9999
140	0.0802796	0.072802	0.0724848	0.0707035	0.0705423	0.0445838	0.0927878	0.0893949	0.0864485	0.0758278	140	>0.9999
150	0.0848515	0.0766906	0.077178	0.0744585	0.0744051	0.0452678	0.0997819	0.0954765	0.091997	0.0833365	150	>0.9999
160	0.0885974	0.0808462	0.0799967	0.0770189	0.0770962	0.0457235	0.106186	0.100678	0.0966889	0.0903855	160	>0.9999
170	0.0915273	0.0839283	0.0836939	0.0808698	0.0785802	0.0457508	0.111933	0.105015	0.101622	0.0970043	170	>0.9999
180	0.0954819	0.0859115	0.0862664	0.0831201	0.0828613	0.0456621	0.117705	0.109491	0.106067	0.105499	180	>0.9999
190	0.0952295	0.0869627	0.0875766	0.0840101	0.0823156	0.0454423	0.120554	0.110293	0.106657	0.107958	190	>0.9999
200	0.0951734	0.0865635	0.0873795	0.0837509	0.0819745	0.0444868	0.123799	0.11187	0.107505	0.108918	200	>0.9999
210	0.0956732	0.0876797	0.0869228	0.083866	0.0785607	0.043709	0.125628	0.112552	0.108053	0.112867	210	>0.9999
220	0.0920027	0.0841867	0.0868593	0.081418	0.0758338	0.0428792	0.123956	0.111379	0.106054	0.110265	220	>0.9999
230	0.0895178	0.0797137	0.083191	0.0774657	0.0715709	0.0415295	0.123199	0.109241	0.103668	0.106651	230	>0.9999
240	0.0837196	0.0763299	0.0781415	0.074564	0.0686381	0.0405857	0.117809	0.104853	0.100895	0.101708	240	>0.9999
250	0.0798815	0.0714322	0.0742636	0.0701802	0.0632158	0.0394956	0.112949	0.100313	0.0956032	0.0945409	250	>0.9999
260	0.0741836	0.0669818	0.0695572	0.0683132	0.0590007	0.0384697	0.109373	0.0956846	0.0910085	0.0883643	260	>0.9999
270	0.0690824	0.0627334	0.0644536	0.0614426	0.0541626	0.0375152	0.0999723	0.0893494	0.0862226	0.0767226	270	>0.9999
280	0.063993	0.0592177	0.0614131	0.058446	0.0517941	0.0367815	0.0943781	0.083928	0.0819891	0.0713806	280	0.9999
290	0.0600533	0.0541653	0.056567	0.053708	0.0482257	0.036008	0.0858799	0.077922	0.0758132	0.0644552	290	0.9997
300	0.0564301	0.0511418	0.0529259	0.0502607	0.0455594	0.0352581	0.0795199	0.0732138	0.0700483	0.0570725	300	0.9998
310	0.0525805	0.0478942	0.0499963	0.0475741	0.0430481	0.0347752	0.0738804	0.0684919	0.0659776	0.0512007	310	0.9998
320	0.0499485	0.0450367	0.0473136	0.0446858	0.041311	0.0344607	0.0675878	0.063544	0.0612451	0.0459149	320	>0.9999
330	0.0476494	0.0430911	0.0448927	0.0426039	0.0394498	0.0341309	0.0627979	0.059621	0.057481	0.0418939	330	>0.9999
340	0.0460438	0.0413457	0.0430431	0.040905	0.038316	0.0339819	0.0585128	0.0561438	0.0539068	0.0377745	340	>0.9999
350	0.0438833	0.0398326	0.041514	0.0394076	0.0372084	0.0337387	0.0544751	0.0529395	0.0509195	0.034978	350	>0.9999
360	0.0427173	0.0383936	0.0403179	0.0382423	0.0365491	0.0338438	0.0518867	0.050667	0.0486192	0.0328676	360	>0.9999
370	0.0417426	0.03765	0.0393586	0.0371991	0.0359271	0.033937	0.0495939	0.0483405	0.0466196	0.0309744	370	>0.9999
Supplemetary Fig. 2B: phagocytosis_LysMCre-neg vs. LysMCre-pos_AUC
LysMCre-neg	LysMCre-pos	unpaired two-sided t test
1.056	0.1481	LysMCre-neg vs. LysMCre-pos	0.3196
0.8394	1.655
0.883	1.444
0.7939	1.343
0.7057	1.117
Supplemetary Fig. 2C: phagocytosis_LysMCre-pos;Gprc5b(wt/wt) vs. LysMCre-pos;Gprc5b(fl/fl)
min	LysCre+;G5b(wt/wt)						LysCre+;G5b(fl/fl)						two-way ANOVA: LysMCre-pos;Gprc5b(wt/wt) vs. LysMCre-pos;Gprc5b(fl/fl)
10	0	0	0	0	0	0	0	0	0	0	1e-06	0	10	>0.9999
20	0	0	0	0	0	0	0	0	0	0	1e-06	0	20	>0.9999
30	0	1e-06	0	0	0	0	0	0	0	1e-06	1e-06	1e-06	30	>0.9999
40	0	1e-06	3e-06	3e-06	1e-06	2e-06	3e-06	3e-06	1e-06	5e-06	6e-06	6e-06	40	0.7746
50	3e-06	9e-06	1.6e-05	1.4e-05	4e-06	9e-06	2e-05	1.6e-05	9e-06	3.4e-05	2.7e-05	3.8e-05	50	0.5308
60	1.3e-05	4.9e-05	6.3e-05	6.1e-05	1.8e-05	3.1e-05	7.8e-05	6e-05	4.6e-05	0.000115	9.9e-05	0.000142	60	0.4709
70	5.2e-05	0.000165	0.000163	0.000191	5.9e-05	9.3e-05	0.000223	0.000182	0.000158	0.000296	0.000275	0.000394	70	0.3666
80	0.000149	0.000421	0.000374	0.000481	0.000162	0.000235	0.000528	0.000444	0.000426	0.00068	0.000612	0.000898	80	0.3129
90	0.000327	0.000944	0.000779	0.000993	0.000367	0.000486	0.001053	0.000917	0.000935	0.001396	0.001217	0.00175	90	0.3136
100	0.000681	0.001777	0.001423	0.001855	0.000737	0.000872	0.001839	0.00169	0.001761	0.002511	0.002101	0.003073	100	0.3672
110	0.001203	0.003089	0.002468	0.003183	0.001373	0.001529	0.003047	0.002894	0.003089	0.004089	0.003505	0.004992	110	0.4016
120	0.001972	0.005132	0.003979	0.005078	0.002327	0.002467	0.004769	0.004745	0.005079	0.006355	0.005528	0.007709	120	0.4351
130	0.003125	0.007882	0.00599	0.007661	0.003795	0.003795	0.007211	0.007303	0.007815	0.009457	0.008219	0.011187	130	0.4324
140	0.00463	0.011423	0.008778	0.011029	0.005813	0.005603	0.010101	0.010602	0.011438	0.013389	0.011807	0.015814	140	0.4685
150	0.006616	0.0155	0.012089	0.014789	0.008322	0.007778	0.013711	0.014841	0.016084	0.018005	0.016205	0.021025	150	0.392
160	0.008637	0.01947	0.015702	0.018742	0.011306	0.010454	0.017326	0.01939	0.021322	0.023108	0.021033	0.026358	160	0.3079
170	0.010915	0.023057	0.019271	0.02258	0.014243	0.012855	0.020753	0.023938	0.027035	0.028342	0.02564	0.031564	170	0.2264
180	0.012818	0.025125	0.022307	0.024946	0.017072	0.014961	0.023581	0.028104	0.031702	0.032702	0.029108	0.035395	180	0.1235
190	0.013527	0.025781	0.023513	0.025875	0.019012	0.016122	0.025161	0.030716	0.034909	0.035939	0.031518	0.037042	190	0.0615
200	0.01373	0.025033	0.023348	0.025669	0.019036	0.01587	0.025369	0.031142	0.03662	0.037074	0.032009	0.035887	200	0.0375
210	0.012607	0.02305	0.022394	0.023667	0.018502	0.01452	0.024128	0.030144	0.03609	0.036466	0.030742	0.033126	210	0.0297
220	0.010617	0.019853	0.020153	0.020841	0.016541	0.012707	0.021	0.028382	0.033825	0.034178	0.027984	0.029162	220	0.0327
230	0.008745	0.016656	0.016222	0.017037	0.014215	0.010362	0.01763	0.025234	0.030248	0.030458	0.024111	0.024346	230	0.035
240	0.006312	0.013103	0.013097	0.01326	0.011527	0.007934	0.013983	0.020834	0.025596	0.025438	0.019948	0.019363	240	0.0453
250	0.004807	0.010401	0.010062	0.009934	0.008698	0.005733	0.010772	0.016397	0.020947	0.02046	0.015951	0.014689	250	0.0617
260	0.003463	0.007635	0.007172	0.007127	0.006464	0.004057	0.008059	0.012246	0.016139	0.015851	0.012102	0.010819	260	0.0696
270	0.00232	0.005561	0.005066	0.004943	0.00443	0.002653	0.005889	0.008834	0.01203	0.0118	0.008947	0.007428	270	0.082
280	0.001637	0.003817	0.003453	0.003326	0.002989	0.001674	0.004147	0.006268	0.008749	0.008491	0.006347	0.00521	280	0.0853
290	0.001006	0.002657	0.002296	0.00223	0.001928	0.0011	0.002706	0.004335	0.006168	0.006065	0.004276	0.003546	290	0.1228
300	0.0006	0.001779	0.001449	0.001452	0.00121	0.000702	0.001747	0.002975	0.0042	0.004176	0.002921	0.002401	300	0.1244
310	0.00036	0.001208	0.000915	0.000931	0.000708	0.000493	0.001102	0.001962	0.002795	0.002815	0.001998	0.001598	310	0.133
320	0.000203	0.000833	0.000597	0.000617	0.000378	0.000317	0.00068	0.001262	0.001876	0.001846	0.001281	0.001064	320	0.1582
330	0.000129	0.000578	0.000373	0.000395	0.000203	0.00019	0.000447	0.000834	0.001236	0.001202	0.000852	0.000713	330	0.1303
340	7.2e-05	0.000383	0.000236	0.000257	0.000114	0.000114	0.000308	0.000578	0.000827	0.000795	0.000559	0.000444	340	0.1157
350	4.7e-05	0.000249	0.000156	0.000156	6.6e-05	6.2e-05	0.000188	0.000389	0.000557	0.000526	0.000376	0.000272	350	0.1526
360	3e-05	0.000159	0.000101	0.000105	4.4e-05	3.6e-05	0.000111	0.000258	0.000367	0.000362	0.000273	0.000195	360	0.1504
370	1.3e-05	8.4e-05	2.9e-05	4.6e-05	2.3e-05	2.3e-05	4.5e-05	0.000124	0.000137	0.000147	0.000148	7.7e-05	370	0.1714
Supplemetary Fig. 2D: phagocytosis_LysMCre-pos;Gprc5b(wt/wt) vs. LysMCre-pos;Gprc5b(fl/fl)_AUC
LysCre+;G5b(wt/wt)	LysCre+;G5b(fl/fl)	unpaired two-sided t test
0.1314	0.2677	LysMCre-pos;Gprc5b(wt/wt) vs. LysMCre-pos;Gprc5b(fl/fl)	0.0011
0.2728	0.338
0.244	0.4001
0.2695	0.4145
0.1917	0.3477
0.1558	0.3877
Supplemetary Fig. 2E: CD11b+ cells in remote zone
	Control					M-G5b-KO					two-way ANOVA: control vs. M-G5b-KO
all	7058.16	10382.5	2370.59	11384	501.399	6037.99	4705.08	10714.3	59347.2	6582.39	all	0.1279
Ly6C+	299.582	1612.63	620.663	1005.12	43.7117	809.354	626.11	822.305	6948.13	1123.47	Ly6C+	0.9995
F4/80+	437.39	680.385	129.305	955.954	28.284	525.276	377.889	1126.86	3829.95	223.254	F4/80+	>0.9999
CD206+	272.62	511.229	60.3423	647.318	5.14255	380.557	203.763	724.847	2457.27	151.237	CD206+	>0.9999
Ly6G+	344.52	1176.58	135.052	284.055	46.283	498.476	300.088	432.472	2601.31	1317.92	Ly6G+	>0.9999
Supplemetary Fig. 2F: CD11b+ cells in heart basal
	Control			LysG5bKO			two-way ANOVA: control vs. M-G5b-KO
all	1490.08	3908.41	2678.54	1832.54	3119.3	1999.71	all	0.9211
Ly6C+	216.867	822.113	339.204	325.579	647.854	584.66	Ly6C+	>0.9999
F4/80+	90.944	13.4773	23.3933	139.534	59.9864	33.8933	F4/80+	>0.9999
CD206+	0	0	11.6967	18.6045	23.9946	0	CD206+	>0.9999
Ly6G+	650.6	1994.64	538.047	651.157	1139.74	601.607	Ly6G+	0.9818
Supplemetary Fig. 2G: CD11b+ cells in blood
	Control					LysG5bKO					two-way ANOVA: control vs. M-G5b-KO
Basal	161.446	77.1556	170.503			135.603	211.694	102.428			Basal	0.9902
D4	65.6051	543.826	91.7617	268.78	387.869	78.775	282.027	102.813	150.891	234.954	D4	0.4241
Supplemetary Fig. 2I: LVVd
	Control								M-G5b-KO				two-way ANOVA: control vs. M-G5b-KO
Baseline	34.239	31.025	36.431	34.199	31.289	33.702	38.592	23.093	32.572	40.422	28.252	29.801	Baseline	>0.9999
D1	37.488	40.303	61.168	54.822	43.382	52.838	43.486	34.334	68.245	49.994	53.811	40.36	D1	0.7036
W3	43.144	62.443	97.82	86.581	55.853	70.491	56.055	58.655	142.76	74.182	67.535	69.825	W3	0.6795
Supplemetary Fig. 2J: LVVs
	Control								M-G5b-KO				two-way ANOVA: control vs. M-G5b-KO
Baseline	7.141	5.129	7.938	7.245	6.126	7.173	6.404	5.101	7.528	7.82	5.551	5.215	Baseline	>0.9999
D1	18.669	22.961	33.016	32.691	23.63	30.15	23.878	19.228	39.648	28.524	27.786	22.4	D1	0.753
W3	22.384	31.129	57.879	50.934	28.604	41.138	32.297	34.102	97.598	46.829	43.433	46.508	W3	0.4914
Supplemetary Fig. 2L: CD45+ cell in lamina propria
	control DSS 3%						M-G5b-KO DSS 3%							two-way ANOVA: control 3% vs. M-G5b-KO 3%
CD19+	351763	117275	33136.1	204181	218703	102922	166105	213567	60778	293984	112488	116112	134890	CD19+	0.9995
TCRβ+	161383	97792.7	172577	72113.9	57730.3	39538.6	233485	236515	67146.8	77969	91980.9	59773	51315.4	TCRβ+	0.9989
CD11b+	216578	276146	47769.8	340762	128052	119808	86427.2	331885	425995	231334	376006	394849	245169	CD11b+	0.0456
Ly6G+	77355	128056	17044.6	119960	45191.8	43503.5	54031.1	125603	119580	85688.1	113089	111634	38369.1	Ly6G+	0.9964
F4/80+	12274.6	22538.2	7905.57	21612.9	3521.44	2606.33	3787.05	15783.8	23279	7599.44	13626.8	18823	7178.18	F4/80+	>0.9999
Ly6C+	50416.7	82215.5	5662.86	120756	23903.1	19242.5	11248.7	116800	132592	54273.1	111018	166756	27601.8	Ly6C+	0.9216
Supplemetary Fig. 2M: qRT-PCT_colon
	control DSS 0%							control DSS 3%										M-G5b-KO DSS 0%							M-G5b-KO DSS 3%									two-way ANOVA
Ocln	1.19	1.24	1.32		1.01	0.85	1.16	0.92	0.77	0.89	0.9	0.82	0.01	0.76	0.86	0.43	0.51	0.66	0.97	1.38	1.13	0.73	1.04	1.3	0.54	0.54	0.69	0.48	0.87	0.56	0.81	0.13	0.2	Ocln
Tjp1	1.23	0.95	1.27	0.67	1.16	1.04	0.83	0.32	0.52	0.53	0.55	0.67	0	0.32	0.38	0	0.15	1.02	1.25	0.81	0.97	1.21	0.83	1	0.41	0.37	0.45	0.25	0.44	0.72	0.72	0.02	0.02	contr DSS 0% vs. contr DSS 3%	0.066
Muc2	0.83	0.82	1.23	1.19	1.62	0.74	0.83	0.95	0.6	0.41	1.03	0.66	0	1	1.13	0.05	0.2	0.41	0.95	2.35	1.1	0.84	0.78	1.54	0.93	0.54	0.93	1.16	0.99	1.33	1.29	0	0.01	contr DSS 0% vs. KO DSS 0%	0.9545
																																		contr DSS 3% vs. KO DSS 3%	0.7687
																																		KO DSS 0% vs. KO DSS 3%	0.0255
																																		Tjp1
																																		contr DSS 0% vs. contr DSS 3%	0.0007
																																		contr DSS 0% vs. KO DSS 0%	>0.9999
																																		contr DSS 3% vs. KO DSS 3%	0.9964
																																		KO DSS 0% vs. KO DSS 3%	0.0021
																																		Muc2
																																		contr DSS 0% vs. contr DSS 3%	0.0547
																																		contr DSS 0% vs. KO DSS 0%	0.9445
																																		contr DSS 3% vs. KO DSS 3%	0.6012
																																		KO DSS 0% vs. KO DSS 3%	0.2023
Supplemetary Fig. 2N: qRT-PCT_colon
	control DSS 0%							control DSS 3%										M-G5b-KO DSS 0%							M-G5b-KO DSS 3%									two-way ANOVA
Il17	1.05	0.61	1.16	1.35	0.94	1.94	0.55	0.81	2.23	2.75	2.99	3.86	1.05	6.84	2.33		1.01	2.85	0.49	0.79	0.91	0.63	1	1.57	1.23	0.87	0.81	0.38	2.11	2.72	3.79	2.19	1.58	Il17
Il1b	3.98	0.81	0.57	0.54	0.54	1.59	1.17	5.32	2.5	2.78	7.07	4.87	17	37.3	27.3	14.3	7.94	1.76	0.58	0.87	0.78	0.83	0.85	1.42	9.6	2.47	4.83	1.4	8.71	20.7	17.8	95.9	66.4	contr DSS 0% vs. contr DSS 3%	0.9927
Il6	1.49	0.7	1.06	0.91	1.59	1	0.63	6.49	2.73	4.56	30.9	10.1	15.5	44.5	66.6	6.71	15.4	2.49	1.71	0.77	0.62	0.86	1.33	0.88	41.3	5.12	13.2	3.88	25.2	20.4	49.2	15	13	contr DSS 0% vs. KO DSS 0%	>0.9999
Il10	1.02	1.02	0.85	1.13	0.56	1.52	1.18	2.65	1.13	1.91	4.27	2.69	2.18	7.6	6.71	2.63	3.02	1.93	0.68	1.25	1.35	0.58	1.19	1.44	1.64	1.28	3.13	0.76	1.85	5.59	4.04	7.18	5.99	contr DSS 3% vs. KO DSS 3%	0.9982
Nos2					0.89	1.19	0.94						3.38	4.95	2.53	2.17	3.31					0.83	1.43	0.84						10.6	3.44	4.3	3.9	KO DSS 0% vs. KO DSS 3%	0.9996
																																		Il1b
																																		contr DSS 0% vs. contr DSS 3%	0.18
																																		contr DSS 0% vs. KO DSS 0%	>0.9999
																																		contr DSS 3% vs. KO DSS 3%	0.0739
																																		KO DSS 0% vs. KO DSS 3%	0.0002
																																		Il6
																																		contr DSS 0% vs. contr DSS 3%	0.0039
																																		contr DSS 0% vs. KO DSS 0%	>0.9999
																																		contr DSS 3% vs. KO DSS 3%	0.9999
																																		KO DSS 0% vs. KO DSS 3%	0.0046
																																		Il10
																																		contr DSS 0% vs. contr DSS 3%	0.9716
																																		contr DSS 0% vs. KO DSS 0%	>0.9999
																																		contr DSS 3% vs. KO DSS 3%	>0.9999
																																		KO DSS 0% vs. KO DSS 3%	0.9777
																																		Nos2
																																		contr DSS 0% vs. contr DSS 3%	0.9927
																																		contr DSS 0% vs. KO DSS 0%	>0.9999
																																		contr DSS 3% vs. KO DSS 3%	0.9903
																																		KO DSS 0% vs. KO DSS 3%	0.9528

## Sheet: Supplemetary Fig. 3
Supplemetary Fig. 3A: GPRC5B expression_neutrophils
Control	M-G5b-KO	two-sided Mann-Whitney
0.9851	0.21076	control vs. M-G5b-KO	0.0012
0.41312	0.07501
0.96431	0.1276
0.42683	0.21076
0.67198	0.01125
0.41312	0.07501
0.96431	0.59747
0.42683
Supplemetary Fig. 3B: GPRC5B expression_neutrophils
	control						M-G5b-KO						two-way ANOVA
Basal	4.04212	2.10718	4.13841	6.16329	7.83229	3.53262	6.68126	13.5883	10.7273	7.75414	7.44833	5.28636	Basal: control vs. M-G5b-KO	0.9611
C5a	60.7967	66.507	54.4601	51.2991	56.6784	58.2939	108.398	72.6154	81.8575	69.8333	69.4699	55.8208	C5a: control vs. M-G5b-KO	0.0021
fMLP	9.69534	9.80379	10.9126	8.50032	10.3411	11.7459	15.3982	17.1541	13.6714	18.2861	20.2422	17.6161	fMLP: control vs. M-G5b-KO	0.6466
LBT4	16.3947	21.6611	19.4737	24.3742	21.2106	14.6514	32.0368	30.1985	30.6399	68.6017	19.1092	28.7752	LBT4: control vs. M-G5b-KO	0.0149
CXCL1	22.119	30.4301	24.4033	28.6244	14.1003	16.8058	41.8467	53.4003	62.7906	68.7649	58.3972	61.0428	CXCL1: control vs. M-G5b-KO	<0.0001
CXCL3	16.1951	17.0959	16.3034	17.9048	20.3353	13.2067	31.6876	46.7246	32.536	44.8315	39.6812	39.0037	CXCL3: control vs. M-G5b-KO	0.0001
Supplemetary Fig. 3C: BW neutrophils_phagocytosis
min	control								M-G5b-KO								two-way ANOVA
0	119.907	250.48	102.697	127.1					92.9706	67.5637	142.196	90.5387					0: control vs. M-G5b-KO	0.6564
30	32177.3	33037.6	51032.6	41620.5	48176.2	53031	58967.4	49713.6	49187.6	36330.8	35179	37809.1	32848.2	54373.4	47775.8	54564.8	30: control vs. M-G5b-KO	0.9752
60	47884.3	52282.3	58430.6	66699.9	68321.9	53319.8	90172.5	40471.5	73022.8	34322.4	34454.3	37707.6	51014.6	67681.4	36440.5	58069.6	60: control vs. M-G5b-KO	0.5776
90	68132.5	91718.3	127003	91656.1	69472.9	119512	121222	85056.2	112886	99807.7	59766.4	88374.7	118396	121469	72321.9	131462	90: control vs. M-G5b-KO	0.9965
Supplemetary Fig. 3D: % ABSA_EBA
	control						ko						two-way RM-ANOVA
day 0	0	0	0	0	0	0	0	0	0	0	0	0	day 0: control vs. M-G5b-KO
day 4	0.37	0.58	0.52	2.385	4.195	3.325	1.22	0.2	0.05	6.505	2	3.265	day 4: control vs. M-G5b-KO	>0.9999
day 7	11.1	4.925	3.225	7.915	14.415	5.525	0	3.75	4.5	10.79	6.625	8.715	day 7: control vs. M-G5b-KO	0.9453
day 10	11.87	5.925	8.375	12	15.67	5.85	0	7.4	6.625	12.5	8.225	8.29	day 10: control vs. M-G5b-KO	0.8295
day 13	12.2	8.875	9.475	12.95	16.25	6.365	0	9.3	7.475	13.315	10.265	12.09	day 13: control vs. M-G5b-KO	0.9364
day 16	13.025	10.725	12.525	17.675	19.7	11.215	0	10.425	7.725	18.475	14.04	16.165	day 16: control vs. M-G5b-KO	0.9337
Supplemetary Fig. 3E: skin infiltrating cells
	control						KO					two-way RM-ANOVA
CD45+	14875.3	18598.5	23393.8	38279.2	29847.5	52124.6	16008	16018.3	32360.7	43620.8	23047.6	CD45+: control vs. M-G5b-KO	0.9367
CD19+	35.2817	47.9428	41.003	14.5052	9.76205	8.52963	41.6931	58.2559	22.3254	40.5116	104.7	CD19+: control vs. M-G5b-KO	>0.9999
TCRβ+	3137.35	4992.66	6150.45	12314.9	8122.03	10534.1	4063.98	3422.53	9845.5	12528.2	8034.57	TCRβ+: control vs. M-G5b-KO	>0.9999
Ly6G+	1291.85	6865.74	2658.89	2030.73	1903.6	3582.45	2132.93	5480.21	1568.36	13849.9	3541.58	Ly6G+: control vs. M-G5b-KO	0.9904
Ly6C+	1584.96	3132.81	4636.5	10095.6	7404.52	14346.8	2185.6	3316.42	7060.4	13333.4	5380.66	Ly6C+: control vs. M-G5b-KO	>0.9999
F4/80+	2285.17	717.489	2412.87	3503.01	3524.1	4964.25	1296.88	684.507	3365.55	1610.33	1447.59	F4/80+: control vs. M-G5b-KO	0.9997
Supplemetary Fig. 3F: Ly6G+_TG
	Control					M-G5b-KO					two-way RM-ANOVA
0h	1815.35	1301.94	3854.9	2694.56	1498.58	1804.78	1948.97	12339.9	5776.5	1839.92	0h: control vs. M-G5b-KO	>0.9999
12h	7.21654e+06	1.21412e+07	1.10747e+07	1.24482e+07		1.21526e+07	1.13819e+07	1.34995e+07	1.03341e+07		12h: control vs. M-G5b-KO	0.4126

[truncated: 8 more sheets: Supplemetary Fig. 4, Supplemetary Fig. 5, Supplemetary Fig. 6, Supplemetary Fig. 7, Supplemetary Fig. 8, Supplemetary Fig. 9, Supplemetary Fig. 10, Supplemetary Fig. 11]
